# Supplementary material for: Sero-prevalence of hepatitis B virus and compliance with hepatitis B vaccination schedules among outpatient clinic attendees in Nairobi
Source: PLoS One. 2023 Feb 2;18(2):e0281256. doi: 10.1371/journal.pone.0281256 (PMC9894478; doi:10.1371/journal.pone.0281256)
Supplement: S1 File — (XLSX) [file pone.0281256.s001.xlsx]

## Sheet: HBV Vaccination Data
REG	CENTRE	CENTRE CODE	Age	Age Code	Sex	Sex Code	HBsAg	HBsAg Code	1st vacc	1st vacc Code	2nd vacc	2nd vacc Code	3rd vacc	3rd vacc Code	REASON FOR MISSING THE VACCINATION	REASON FOR MISSING THE VACCINATION CODE	N
1	Mama Lucy	5	58	56-65	M	1	Positive	4	No	15	No	17	No	19	Unavailable	37	1
2	Mama Lucy	5	20	18-25	F	2	Positive	4	No	15	No	17	No	19	Unavailable	37	1
3	Mama Lucy	5	26	26-35	F	2	Positive	4	No	15	No	17	No	19	Unavailable	37	1
4	Mama Lucy	5	36	36-45	F	2	Positive	4	No	15	No	17	No	19	Unavailable	37	1
5	Mama Lucy	5	26	26-35	F	2	Negative	3	Yes	14	Yes	16	Yes	18			1
6	Mama Lucy	5	38	36-45	M	1	Negative	3	Yes	14	Yes	16	No	19	Client not contacted	31	1
7	Mama Lucy	5	48	46-55	M	1	Negative	3	Yes	14	No	17	No	19	Client not contacted	31	1
8	Mama Lucy	5	47	46-55	M	1	Negative	3	Yes	14	No	17	No	19	Client not contacted	31	1
9	Mama Lucy	5	41	36-45	M	1	Negative	3	Yes	14	No	17	No	19	Client not contacted	31	1
10	Mama Lucy	5	46	46-55	M	1	Negative	3	Yes	14	Yes	16	No	19	Client not contacted	31	1
11	Mama Lucy	5	42	36-45	M	1	Positive	4	No	15	No	17	No	19	Unavailable	37	1
12	Mama Lucy	5	31	26-35	M	1	Positive	4	No	15	No	17	No	19	Unavailable	37	1
13	Mama Lucy	5	27	26-35	F	2	Negative	3	Yes	14	No	17	No	19	Client not contacted	31	1
14	Mama Lucy	5	42	36-45	F	2	Negative	3	Yes	14	Yes	16	No	19	Client not contacted	31	1
15	Mama Lucy	5	26	26-35	F	2	Negative	3	Yes	14	No	17	No	19	Client not contacted	31	1
16	Mama Lucy	5	19	18-25	F	2	Negative	3	Yes	14	No	17	No	19	Went back to School	35	1
17	Mama Lucy	5	26	26-35	F	2	Negative	3	Yes	14	No	17	No	19	Client not contacted	31	1
18	Mama Lucy	5	48	46-55	F	2	Negative	3	Yes	14	Yes	16	No	19	Client not contacted	31	1
19	Mama Lucy	5	26	26-35	F	2	Negative	3	Yes	14	Yes	16	No	19	Client not contacted	31	1
20	Mama Lucy	5	20	18-25	F	2	Negative	3	Yes	14	No	17	No	19	Went back to School	35	1
21	Mama Lucy	5	30	26-35	F	2	Negative	3	Yes	14	No	17	No	19	Client not contacted	31	1
22	Mama Lucy	5	27	26-35	F	2	Negative	3	Yes	14	Yes	16	No	19	Client not contacted	31	1
23	Mama Lucy	5	29	26-35	F	2	Negative	3	Yes	14	No	17	No	19	Client not contacted	31	1
24	Mama Lucy	5	26	26-35	F	2	Negative	3	Yes	14	No	17	No	19	Client not contacted	31	1
25	Mama Lucy	5	47	46-55	F	2	Negative	3	Yes	14	Yes	16	No	19	Client not contacted	31	1
26	Mama Lucy	5	31	26-35	F	2	Negative	3	Yes	14	No	17	No	19	Client not contacted	31	1
27	Mama Lucy	5	39	36-45	F	2	Negative	3	Yes	14	Yes	16	No	19	Client not contacted	31	1
28	Mama Lucy	5	28	26-35	F	2	Negative	3	Yes	14	No	17	No	19	Client not contacted	31	1
29	Mama Lucy	5	66	66-90	M	1	Negative	3	Yes	14	Yes	16	No	19	Client not contacted	31	1
30	Mama Lucy	5	39	36-45	M	1	Positive	4	No	15	No	17	No	19	Unavailable	37	1
31	Mama Lucy	5	27	26-35	M	1	Positive	4	No	15	No	17	No	19	Unavailable	37	1
32	Mama Lucy	5	46	46-55	M	1	Negative	3	Yes	14	Yes	16	No	19	Client not contacted	31	1
33	Mama Lucy	5	29	26-35	M	1	Negative	3	Yes	14	Yes	16	No	19	Client not contacted	31	1
34	Mama Lucy	5	18	18-25	M	1	Negative	3	Yes	14	Yes	16	No	19	Client not contacted	31	1
35	Mama Lucy	5	31	26-35	M	1	Negative	3	Yes	14	Yes	16	No	19	Client not contacted	31	1
36	Mama Lucy	5	53	46-55	F	2	Negative	3	Yes	14	Yes	16	No	19	Client not contacted	31	1
37	Mama Lucy	5	27	26-35	F	2	Negative	3	Yes	14	Yes	16	Yes	18			1
38	Mama Lucy	5	27	26-35	F	2	Negative	3	Yes	14	Yes	16	Yes	18			1
39	Mama Lucy	5	29	26-35	F	2	Negative	3	Yes	14	Yes	16	Yes	18			1
40	Mama Lucy	5	36	36-45	F	2	Negative	3	Yes	14	Yes	16	No	19	Client not contacted	31	1
41	Mama Lucy	5	36	36-45	F	2	Negative	3	Yes	14	Yes	16	No	19	Client not contacted	31	1
42	Mama Lucy	5	26	26-35	F	2	Negative	3	Yes	14	Yes	16	Yes	18			1
43	Mama Lucy	5	20	18-25	F	2	Negative	3	Yes	14	Yes	16	No	19	Went back to School	35	1
44	Mama Lucy	5	20	18-25	F	2	Negative	3	Yes	14	Yes	16	No	19	Went back to School	35	1
45	Mama Lucy	5	21	18-25	M	1	Negative	3	Yes	14	No	17	No	19	Client not contacted	31	1
46	Mama Lucy	5	18	18-25	M	1	Negative	3	Yes	14	No	17	No	19	Client not contacted	31	1
47	Mama Lucy	5	46	46-55	M	1	Negative	3	Yes	14	Yes	16	No	19	Client not contacted	31	1
48	Mama Lucy	5	44	36-45	M	1	Negative	3	Yes	14	No	17	No	19	Client not contacted	31	1
49	Mama Lucy	5	21	18-25	M	1	Negative	3	Yes	14	No	17	No	19	Client not contacted	31	1
50	Mama Lucy	5	23	18-25	M	1	Negative	3	Yes	14	No	17	No	19	Client not contacted	31	1
51	Mama Lucy	5	26	26-35	M	1	Negative	3	Yes	14	Yes	16	No	19	Client not contacted	31	1
52	Mama Lucy	5	36	36-45	M	1	Positive	4	No	15	No	17	No	19	Unavailable	37	1
53	Mama Lucy	5	46	46-55	M	1	Negative	3	Yes	14	Yes	16	No	19	Client not contacted	31	1
54	Mama Lucy	5	30	26-35	M	1	Negative	3	Yes	14	No	17	No	19	Client not contacted	31	1
55	Mama Lucy	5	25	18-25	M	1	Negative	3	Yes	14	No	17	No	19	Client not contacted	31	1
56	Mama Lucy	5	18	18-25	M	1	Negative	3	Yes	14	No	17	No	19	Client not contacted	31	1
57	Mama Lucy	5	20	18-25	F	2	Negative	3	Yes	14	No	17	No	19	Client not contacted	31	1
58	Mama Lucy	5	20	18-25	F	2	Negative	3	Yes	14	No	17	No	19	Client not contacted	31	1
59	Mama Lucy	5	18	18-25	F	2	Negative	3	Yes	14	No	17	No	19	Client not contacted	31	1
60	Mama Lucy	5	19	18-25	F	2	Negative	3	Yes	14	No	17	No	19	Client not contacted	31	1
61	Mama Lucy	5	26	26-35	F	2	Negative	3	Yes	14	No	17	No	19	Client not contacted	31	1
62	Mama Lucy	5	21	18-25	F	2	Negative	3	Yes	14	No	17	No	19	Client not contacted	31	1
63	Mama Lucy	5	22	18-25	F	2	Negative	3	Yes	14	No	17	No	19	Client not contacted	31	1
64	Mama Lucy	5	36	36-45	F	2	Negative	3	Yes	14	Yes	16	Yes	18			1
65	Mama Lucy	5	26	26-35	F	2	Negative	3	Yes	14	No	17	No	19	Client not contacted	31	1
66	Mama Lucy	5	36	36-45	F	2	Negative	3	Yes	14	No	17	No	19	Client not contacted	31	1
67	Mama Lucy	5	38	36-45	F	2	Negative	3	Yes	14	No	17	No	19	Client not contacted	31	1
68	Mama Lucy	5	19	18-25	F	2	Negative	3	Yes	14	No	17	No	19	Client not contacted	31	1
69	Mama Lucy	5	26	26-35	F	2	Negative	3	Yes	14	No	17	No	19	Client not contacted	31	1
70	Mama Lucy	5	21	18-25	F	2	Negative	3	Yes	14	No	17	No	19	Unavailable	37	1
71	Mama Lucy	5	23	18-25	F	2	Negative	3	Yes	14	No	17	No	19	Unavailable	37	1
72	Mama Lucy	5	50	46-55	F	2	Negative	3	Yes	14	Yes	16	No	19	Unavailable	37	1
73	Mama Lucy	5	46	46-55	F	2	Negative	3	Yes	14	No	17	No	19	Unavailable	37	1
74	Mama Lucy	5	18	18-25	F	2	Negative	3	Yes	14	No	17	No	19	Unavailable	37	1
75	Mama Lucy	5	27	26-35	M	1	Negative	3	Yes	14	Yes	16	No	19	Unavailable	37	1
76	Mama Lucy	5	26	26-35	M	1	Negative	3	Yes	14	Yes	16	No	19	Unavailable	37	1
77	Mama Lucy	5	46	46-55	M	1	Negative	3	Yes	14	Yes	16	No	19	Unavailable	37	1							s
78	Mama Lucy	5	49	46-55	M	1	Negative	3	Yes	14	Yes	16	No	19	Unavailable	37	1
79	Mama Lucy	5	26	26-35	M	1	Negative	3	Yes	14	Yes	16	No	19	Unavailable	37	1
80	Mama Lucy	5	18	18-25	M	1	Negative	3	Yes	14	Yes	16	No	19	Unavailable	37	1
81	Mama Lucy	5	19	18-25	F	2	Negative	3	Yes	14	Yes	16	No	19	Unavailable	37	1
82	Mama Lucy	5	28	26-35	F	2	Negative	3	Yes	14	Yes	16	Yes	18			1
83	Mama Lucy	5	19	18-25	F	2	Negative	3	Yes	14	Yes	16	Yes	18			1
84	Mama Lucy	5	36	36-45	F	2	Negative	3	Yes	14	Yes	16	No	19	Unavailable	37	1
85	Mama Lucy	5	19	18-25	F	2	Negative	3	Yes	14	Yes	16	No	19	Unavailable	37	1
86	Mama Lucy	5	26	26-35	F	2	Negative	3	Yes	14	Yes	16	No	19	Unavailable	37	1
87	Mama Lucy	5	26	26-35	M	1	Negative	3	Yes	14	Yes	16	No	19	Was on booster	21	1
88	Mama Lucy	5	21	18-25	F	2	Negative	3	Yes	14	No	17	No	19	Was on booster	21	1
89	Mama Lucy	5	23	18-25	F	2	Negative	3	Yes	14	No	17	No	19	Was on booster	21	1
90	Mama Lucy	5	18	18-25	F	2	Negative	3	Yes	14	No	17	No	19	Was on booster	21	1
91	Mama Lucy	5	26	26-35	F	2	Negative	3	Yes	14	No	17	No	19	Unavailable	37	1
92	Mama Lucy	5	28	26-35	F	2	Negative	3	Yes	14	No	17	No	19	Unavailable	37	1
93	Mama Lucy	5	19	18-25	F	2	Negative	3	Yes	14	Yes	16	No	19	Lack of fare to the Centre	23	1
94	Mama Lucy	5	26	26-35	F	2	Negative	3	Yes	14	Yes	16	No	19	Forgot, despite being sent message	24	1
95	Mama Lucy	5	26	26-35	M	1	Negative	3	Yes	14	No	17	No	19			1
96	Mama Lucy	5	26	26-35	M	1	Negative	3	Yes	14	Yes	16	No	19	Forgot, despite being sent message	24	1
97	Mama Lucy	5	19	18-25	F	2	Negative	3	Yes	14	No	17	No	19	Forgot, despite being sent message	24	1
98	Mama Lucy	5	26	26-35	F	2	Negative	3	Yes	14	No	17	No	19	Forgot, despite being sent message	24	1
99	Mama Lucy	5	18	18-25	F	2	Negative	3	Yes	14	No	17	No	19	Forgot, despite being sent message	24	1
100	Mama Lucy	5	18	18-25	F	2	Negative	3	Yes	14	No	17	No	19	Forgot, despite being sent message	24	1
101	Mama Lucy	5	26	26-35	F	2	Negative	3	Yes	14	Yes	16	No	19	Forgot, despite being sent message	24	1
102	Mama Lucy	5	26	26-35	F	2	Negative	3	Yes	14	No	17	No	19	Forgot, despite being sent message	24	1
103	Mama Lucy	5	18	18-25	F	2	Negative	3	Yes	14	No	17	No	19	Forgot, despite being sent message	24	1
104	Mama Lucy	5	19	18-25	F	2	Negative	3	Yes	14	No	17	No	19	Forgot, despite being sent message	24	1
105	Mama Lucy	5	26	26-35	F	2	Negative	3	Yes	14	No	17	No	19	Forgot, despite being sent message	24	1
106	Mama Lucy	5	18	18-25	M	1	Negative	3	Yes	14	Yes	16	No	19	Forgot, despite being sent message	24	1
107	Mama Lucy	5	26	26-35	F	2	Negative	3	Yes	14	Yes	16	No	19	Forgot, despite being sent message	24	1
108	Mama Lucy	5	26	26-35	F	2	Negative	3	Yes	14	Yes	16	No	19	Forgot, despite being sent message	24	1
109	Mama Lucy	5	36	36-45	F	2	Negative	3	Yes	14	Yes	16	Yes	18			1
110	Mama Lucy	5	36	36-45	F	2	Negative	3	Yes	14	Yes	16	No	19	Forgot, despite being sent message	24	1
111	Mama Lucy	5	49	46-55	F	2	Negative	3	Yes	14	No	17	No	19		25	1
112	Mama Lucy	5	19	18-25	M	1	Negative	3	Yes	14	No	17	No	19		26	1
113	Mama Lucy	5	36	36-45	F	2	Negative	3	Yes	14	No	17	No	19	Pregnant	34	1
114	Mama Lucy	5	26	26-35	M	1	Negative	3	Yes	14	No	17	No	19		26	1
115	Mama Lucy	5	57	56-65	F	2	Negative	3	Yes	14	No	17	No	19		26	1
116	Mama Lucy	5	36	36-45	F	2	Negative	3	Yes	14	Yes	16	Yes	18			1
117	Mama Lucy	5	36	36-45	F	2	Negative	3	Yes	14	Yes	16	No	19		26	1
118	Mama Lucy	5	28	26-35	F	2	Negative	3	Yes	14	Yes	16	No	19	Late for previous dose, thus affecting subsequent vaccinations	27	1
119	Mama Lucy	5	36	36-45	M	1	Negative	3	Yes	14	No	17	No	19	Lost direction to place of vaccination	28	1
120	Mama Lucy	5	26	26-35	F	2	Negative	3	Yes	14	No	17	No	19	Lost direction to place of vaccination	28	1
121	Mama Lucy	5	18	18-25	M	1	Negative	3	Yes	14	Yes	16	No	19	Lost direction to place of vaccination	28	1
122	Mama Lucy	5	18	18-25	F	2	Negative	3	Yes	14	Yes	16	Yes	18			1
123	Mama Lucy	5	19	18-25	M	1	Negative	3	Yes	14	Yes	16	No	19	Told medication was out of stock	29	1
124	Mama Lucy	5	19	18-25	F	2	Negative	3	Yes	14	No	17	No	19	Client not picking calls	30	1
125	Mama Lucy	5	26	26-35	F	2	Negative	3	Yes	14	Yes	16	Yes	18			1
126	Mama Lucy	5	19	18-25	F	2	Negative	3	Yes	14	No	17	No	19	Client not picking calls	30	1
127	Mama Lucy	5	18	18-25	F	2	Negative	3	Yes	14	No	17	No	19	Client not picking calls	30	1
128	Mama Lucy	5	26	26-35	F	2	Negative	3	Yes	14	No	17	No	19	Client not picking calls	30	1
129	Mama Lucy	5	18	18-25	F	2	Negative	3	Yes	14	No	17	No	19	Client not picking calls	30	1
130	Mama Lucy	5	26	26-35	F	2	Negative	3	Yes	14	No	17	No	19	Client not picking calls	30	1
131	Mama Lucy	5	26	26-35	F	2	Negative	3	Yes	14	No	17	No	19	Client not picking calls	30	1
132	Mama Lucy	5	36	36-45	M	1	Negative	3	Yes	14	Yes	16	No	19	Client not picking calls	30	1
133	Mama Lucy	5	26	26-35	M	1	Negative	3	Yes	14	Yes	16	No	19	Client not picking calls	30	1
134	Mama Lucy	5	6	4─17	F	2	Negative	3	Yes	14	Yes	16	No	19	Client not picking calls	30	1
135	Mama Lucy	5	26	26-35	F	2	Negative	3	Yes	14	Yes	16	No	19	Client not picking calls	30	1
136	Mama Lucy	5	26	26-35	F	2	Negative	3	Yes	14	Yes	16	Yes	18			1
137	Mama Lucy	5	18	18-25	M	1	Negative	3	Yes	14	No	17	No	19	Client not picking calls	30	1
138	Mama Lucy	5	26	26-35	F	2	Negative	3	Yes	14	No	17	No	19	Client not picking calls	30	1
139	Mama Lucy	5	58	56-65	M	1	Negative	3	Yes	14	No	17	No	19	Client not contacted	31	1
140	Mama Lucy	5	26	26-35	F	2	Negative	3	Yes	14	No	17	No	19	Client not contacted	31	1
141	Mama Lucy	5	26	26-35	F	2	Negative	3	Yes	14	Yes	16	No	19		26	1
142	Mama Lucy	5	12	4─17	F	2	Negative	3	Yes	14	No	17	No	19	Parent not aware of exercise	32	1
143	Mama Lucy	5	23	18-25	M	1	Negative	3	Yes	14	No	17	No	19	Permission not provided from work place	33	1
144	Mama Lucy	5	26	26-35	F	2	Negative	3	Yes	14	Yes	16	No	19	Pregnant	34	1
145	Mama Lucy	5	26	26-35	F	2	Negative	3	Yes	14	No	17	No	19	Pregnant	34	1
146	Mama Lucy	5	26	26-35	F	2	Negative	3	Yes	14	No	17	No	19	Pregnant	34	1
147	Mama Lucy	5	26	26-35	F	2	Negative	3	Yes	14	Yes	16	No	19	Pregnant	34	1
148	Mama Lucy	5	26	26-35	F	2	Negative	3	Yes	14	Yes	16	No	19	Pregnant	34	1
149	Mama Lucy	5	26	26-35	F	2	Negative	3	Yes	14	Yes	16	No	19	Pregnant	34	1
150	Mama Lucy	5	47	46-55	F	2	Negative	3	Yes	14	Yes	16	No	19	Unavailable	34	1
151	Mama Lucy	5	26	26-35	F	2	Negative	3	Yes	14	Yes	16	No	19	Pregnant	34	1
152	Mama Lucy	5	19	18-25	F	2	Negative	3	Yes	14	Yes	16	No	19	Pregnant	34	1
153	Mama Lucy	5	6	4─17	M	1	Negative	3	Yes	14	No	17	No	19	Went back to School	35	1
154	Mama Lucy	5	8	4─17	F	2	Negative	3	Yes	14	No	17	No	19	Went back to School	35	1
155	Mama Lucy	5	18	18-25	F	2	Negative	3	Yes	14	No	17	No	19	Went back to School	35	1
156	Mama Lucy	5	19	18-25	M	1	Negative	3	Yes	14	Yes	16	No	19	Went back to School	35	1
157	Mama Lucy	5	46	46-55	F	2	Negative	3	Yes	14	No	17	No	19	Was sick	36	1
158	Mama Lucy	5	45	36-45	F	2	Negative	3	Yes	14	No	17	No	19	Was sick	36	1
159	Mama Lucy	5	19	18-25	F	2	Negative	3	Yes	14	Yes	16	No	19	Was sick	36	1
160	Mama Lucy	5	18	18-25	M	1	Negative	3	Yes	14	No	17	No	19	Unavailable	37	1
161	Mama Lucy	5	36	36-45	M	1	Negative	3	Yes	14	No	17	No	19	Unavailable	37	1
162	Mama Lucy	5	26	26-35	M	1	Negative	3	Yes	14	No	17	No	19	Unavailable	37	1
163	Mama Lucy	5	26	26-35	M	1	Negative	3	Yes	14	No	17	No	19	Unavailable	37	1
164	Mama Lucy	5	18	18-25	M	1	Negative	3	Yes	14	No	17	No	19	Unavailable	37	1
165	Mama Lucy	5	22	18-25	M	1	Negative	3	Yes	14	No	17	No	19	Unavailable	37	1
166	Mama Lucy	5	26	26-35	M	1	Negative	3	Yes	14	Yes	16	Yes	18			1
167	Mama Lucy	5	18	18-25	M	1	Negative	3	Yes	14	No	17	No	19	Unavailable	37	1
168	Mama Lucy	5	47	46-55	F	2	Negative	3	Yes	14	No	17	No	19	Unavailable	37	1
169	Mama Lucy	5	36	36-45	M	1	Negative	3	Yes	14	No	17	No	19	Unavailable	37	1
170	Mama Lucy	5	66	66-90	M	1	Negative	3	Yes	14	No	17	No	19	Unavailable	37	1
171	Mama Lucy	5	46	46-55	F	2	Negative	3	Yes	14	No	17	No	19	Unavailable	37	1
172	Mama Lucy	5	26	26-35	F	2	Negative	3	Yes	14	No	17	No	19	Pregnant	37	1
173	Mama Lucy	5	18	18-25	F	2	Negative	3	Yes	14	No	17	No	19	Unavailable	37	1
174	Mama Lucy	5	18	18-25	F	2	Negative	3	Yes	14	No	17	No	19	Unavailable	37	1
175	Mama Lucy	5	19	18-25	F	2	Negative	3	Yes	14	No	17	No	19	Unavailable	37	1
176	Mama Lucy	5	18	18-25	F	2	Negative	3	Yes	14	No	17	No	19	Unavailable	37	1
177	Mama Lucy	5	36	36-45	F	2	Negative	3	Yes	14	Yes	16	No	19	Unavailable	37	1
178	Mama Lucy	5	26	26-35	F	2	Negative	3	Yes	14	No	17	No	19	Unavailable	37	1
179	Mama Lucy	5	38	36-45	M	1	Negative	3	Yes	14	Yes	16	Yes	18			1
180	Mama Lucy	5	36	36-45	M	1	Negative	3	Yes	14	Yes	16	Yes	18			1
181	Mama Lucy	5	26	26-35	M	1	Negative	3	Yes	14	Yes	16	No	19	Unavailable	37	1
182	Mama Lucy	5	56	56-65	F	2	Negative	3	Yes	14	Yes	16	No	19	Unavailable	37	1
183	Mama Lucy	5	36	36-45	F	2	Negative	3	Yes	14	Yes	16	Yes	18			1
184	Mama Lucy	5	36	36-45	F	2	Negative	3	Yes	14	Yes	16	Yes	18			1
185	Mama Lucy	5	36	36-45	F	2	Negative	3	Yes	14	Yes	16	No	19	Unavailable	37	1
186	Mama Lucy	5	26	26-35	F	2	Negative	3	Yes	14	Yes	16	No	19	Unavailable	37	1
187	Mama Lucy	5	56	56-65	F	2	Negative	3	Yes	14	Yes	16	No	19	Unavailable	37	1
188	Mama Lucy	5	36	36-45	F	2	Negative	3	Yes	14	Yes	16	Yes	18			1
189	Mama Lucy	5	36	36-45	M	1	Negative	3	Yes	14	Yes	16	Yes	18			1
190	Mama Lucy	5	26	26-35	F	2	Negative	3	Yes	14	No	17	No	19	Unavailable	37	1
191	Mama Lucy	5	36	36-45	M	1	Negative	3	Yes	14	No	17	No	19	Unavailable	37	1
192	Mama Lucy	5	36	36-45	M	1	Negative	3	Yes	14	Yes	16	Yes	18			1
193	Mama Lucy	5	36	36-45	M	1	Negative	3	Yes	14	No	17	No	19	Unavailable	37	1
194	Mama Lucy	5	36	36-45	M	1	Negative	3	Yes	14	Yes	16	No	19	Unavailable	37	1
195	Mama Lucy	5	26	26-35	M	1	Negative	3	Yes	14	Yes	16	No	19	Unavailable	37	1
196	Mama Lucy	5	26	26-35	M	1	Negative	3	Yes	14	No	17	No	19	Unavailable	37	1
197	Mama Lucy	5	18	18-25	M	1	Negative	3	Yes	14	No	17	No	19	Unavailable	37	1
198	Mama Lucy	5	18	18-25	M	1	Negative	3	Yes	14	No	17	No	19	Unavailable	37	1
199	Mama Lucy	5	46	46-55	M	1	Negative	3	Yes	14	No	17	No	19	Unavailable	37	1
200	Mama Lucy	5	37	36-45	M	1	Negative	3	Yes	14	No	17	No	19	Unavailable	37	1
201	Mama Lucy	5	26	26-35	M	1	Negative	3	Yes	14	No	17	No	19	Unavailable	37	1
202	Mama Lucy	5	56	56-65	F	2	Negative	3	Yes	14	No	17	No	19	Unavailable	37	1
203	Mama Lucy	5	26	26-35	M	1	Negative	3	Yes	14	Yes	16	No	19	Unavailable	37	1
204	Mama Lucy	5	26	26-35	M	1	Negative	3	Yes	14	No	17	No	19	Unavailable	37	1
205	Mama Lucy	5	36	36-45	M	1	Negative	3	Yes	14	No	17	No	19	Unavailable	37	1
206	Mama Lucy	5	40	36-45	M	1	Negative	3	Yes	14	Yes	16	Yes	18			1
207	Mama Lucy	5	26	26-35	F	2	Negative	3	Yes	14	No	17	No	19	Unavailable	37	1
208	Mama Lucy	5	26	26-35	F	2	Negative	3	Yes	14	No	17	No	19	Unavailable	37	1
209	Mama Lucy	5	36	36-45	F	2	Negative	3	Yes	14	No	17	No	19	Unavailable	37	1
210	Mama Lucy	5	36	36-45	F	2	Negative	3	Yes	14	No	17	No	19	Unavailable	37	1
211	Mama Lucy	5	26	26-35	F	2	Negative	3	Yes	14	No	17	No	19	Unavailable	37	1
212	Mama Lucy	5	36	36-45	F	2	Negative	3	Yes	14	Yes	16	Yes	18			1
213	Mama Lucy	5	40	36-45	F	2	Negative	3	Yes	14	No	17	No	19	Unavailable	37	1
214	Mama Lucy	5	36	36-45	F	2	Negative	3	Yes	14	Yes	16	Yes	18			1
215	Mama Lucy	5	56	56-65	F	2	Negative	3	Yes	14	No	17	No	19	Unavailable	37	1
216	Mama Lucy	5	18	18-25	F	2	Negative	3	Yes	14	No	17	No	19	Unavailable	37	1
217	Mama Lucy	5	5	4─17	F	2	Negative	3	Yes	14	No	17	No	19	Claims young to continue with exercise	40	1
218	Mama Lucy	5	19	18-25	F	2	Negative	3	Yes	14	No	17	No	19	Unavailable	37	1
219	Mama Lucy	5	26	26-35	F	2	Negative	3	Yes	14	Yes	16	No	19	Unavailable	37	1
220	Mama Lucy	5	26	26-35	F	2	Negative	3	Yes	14	No	17	No	19	Unavailable	37	1
221	Mama Lucy	5	46	46-55	F	2	Negative	3	Yes	14	No	17	No	19	Unavailable	37	1
222	Mama Lucy	5	19	18-25	F	2	Negative	3	Yes	14	No	17	No	19	Unavailable	37	1
223	Mama Lucy	5	26	26-35	F	2	Negative	3	Yes	14	No	17	No	19	Unavailable	37	1
224	Mama Lucy	5	26	26-35	F	2	Negative	3	Yes	14	No	17	No	19	Unavailable	37	1
225	Mama Lucy	5	36	36-45	F	2	Negative	3	Yes	14	Yes	16	No	19	Unavailable	37	1
226	Mama Lucy	5	47	46-55	F	2	Negative	3	Yes	14	No	17	No	19	Unavailable	37	1
227	Mama Lucy	5	26	26-35	F	2	Negative	3	Yes	14	No	17	No	19	Unavailable	37	1
228	Mama Lucy	5	26	26-35	F	2	Negative	3	Yes	14	No	17	No	19	Unavailable	37	1
229	Mama Lucy	5	19	18-25	F	2	Negative	3	Yes	14	No	17	No	19	Unavailable	37	1
230	Mama Lucy	5	26	26-35	F	2	Negative	3	Yes	14	No	17	No	19	Unavailable	37	1
231	Mama Lucy	5	26	26-35	F	2	Negative	3	Yes	14	No	17	No	19	Unavailable	37	1
232	Mama Lucy	5	26	26-35	F	2	Negative	3	Yes	14	No	17	No	19	Unavailable	37	1
233	Mama Lucy	5	19	18-25	M	1	Negative	3	Yes	14	Yes	16	Yes	18			1
234	Mama Lucy	5	46	46-55	M	1	Negative	3	Yes	14	No	17	No	19	Unavailable	37	1
235	Mama Lucy	5	12	4─17	M	1	Negative	3	Yes	14	Yes	16	No	19	Unavailable	37	1
236	Mama Lucy	5	26	26-35	F	2	Negative	3	Yes	14	Yes	16	No	19	Unavailable	37	1
237	Mama Lucy	5	37	36-45	F	2	Negative	3	Yes	14	Yes	16	Yes	18			1
238	Mama Lucy	5	18	18-25	F	2	Negative	3	Yes	14	Yes	16	Yes	18			1
239	Mama Lucy	5	26	26-35	F	2	Negative	3	Yes	14	Yes	16	Yes	18			1
240	Mama Lucy	5	26	26-35	F	2	Negative	3	Yes	14	Yes	16	Yes	18			1
241	Mama Lucy	5	26	26-35	F	2	Negative	3	Yes	14	Yes	16	No	19	Unavailable	37	1
242	Mama Lucy	5	18	18-25	F	2	Negative	3	Yes	14	Yes	16	No	19	Unavailable	37	1
243	Mama Lucy	5	26	26-35	F	2	Negative	3	Yes	14	Yes	16	No	19	Unavailable	37	1
244	Mama Lucy	5	26	26-35	F	2	Negative	3	Yes	14	Yes	16	No	19	Unavailable	37	1
245	Mama Lucy	5	19	18-25	F	2	Negative	3	Yes	14	Yes	16	No	19	Unavailable	37	1
246	Mama Lucy	5	26	26-35	F	2	Negative	3	Yes	14	Yes	16	No	19	Unavailable	37	1
247	Mama Lucy	5	26	26-35	F	2	Negative	3	Yes	14	Yes	16	No	19	Unavailable	37	1
248	Mama Lucy	5	18	18-25	F	2	Negative	3	Yes	14	Yes	16	No	19	Unavailable	37	1
249	Mama Lucy	5	19	18-25	F	2	Negative	3	Yes	14	Yes	16	No	19	Unavailable	37	1
250	Mama Lucy	5	26	26-35	F	2	Negative	3	Yes	14	Yes	16	No	19	Unavailable	37	1
251	Mama Lucy	5	18	18-25	F	2	Negative	3	Yes	14	Yes	16	No	19	Unavailable	37	1
252	Mama Lucy	5	18	18-25	M	1	Negative	3	Yes	14	No	17	No	19	Unavailable	37	1
253	Mama Lucy	5	19	18-25	M	1	Negative	3	Yes	14	No	17	No	19	Unavailable	37	1
254	Mama Lucy	5	36	36-45	F	2	Negative	3	Yes	14	No	17	No	19	Unavailable	37	1
255	Mama Lucy	5	43	36-45	F	2	Negative	3	Yes	14	No	17	No	19	Unavailable	37	1
256	Mama Lucy	5	26	26-35	M	1	Negative	3	Yes	14	Yes	16	Yes	18			1
257	Mama Lucy	5	18	18-25	M	1	Negative	3	Yes	14	No	17	No	19	Unavailable	37	1
258	Mama Lucy	5	36	36-45	F	2	Negative	3	Yes	14	Yes	16	No	19	Queue was long, thus gave up	38	1
259	Mama Lucy	5	26	26-35	M	1	Negative	3	Yes	14	No	17	No	19		26	1
260	Mama Lucy	5	18	18-25	M	1	Negative	3	Yes	14	No	17	No	19		26	1
261	Mama Lucy	5	18	18-25	M	1	Negative	3	Yes	14	No	17	No	19		26	1
262	Mama Lucy	5	18	18-25	F	2	Negative	3	Yes	14	No	17	No	19		26	1
263	Mama Lucy	5	18	18-25	F	2	Negative	3	Yes	14	No	17	No	19		26	1
264	Mama Lucy	5	18	18-25	F	2	Negative	3	Yes	14	No	17	No	19		26	1
265	Mama Lucy	5	18	18-25	M	1	Negative	3	Yes	14	Yes	16	No	19		26	1
266	Mama Lucy	5	19	18-25	F	2	Negative	3	Yes	14	Yes	16	No	19		26	1
267	Mama Lucy	5	19	18-25	F	2	Negative	3	Yes	14	Yes	16	Yes	18			1
268	Mama Lucy	5	26	26-35	M	1	Negative	3	Yes	14	Yes	16	No	19	Client not contacted	31	1
269	Mama Lucy	5	19	18-25	M	1	Negative	3	Yes	14	Yes	16	Yes	18		31	1
270	Mama Lucy	5	26	26-35	M	1	Negative	3	Yes	14	Yes	16	No	19	Client not contacted	31	1
271	Mama Lucy	5	18	18-25	F	2	Negative	3	Yes	14	Yes	16	Yes	18		31	1
272	Mama Lucy	5	26	26-35	F	2	Negative	3	Yes	14	Yes	16	No	19	Client not contacted	31	1
273	Mama Lucy	5	26	26-35	M	1	Negative	3	Yes	14	No	17	No	19	Client not contacted	31	1
274	Mama Lucy	5	18	18-25	M	1	Negative	3	Yes	14	No	17	No	19	Client not contacted	31	1
275	Mama Lucy	5	18	18-25	F	2	Negative	3	Yes	14	Yes	16	Yes	18		31	1
276	Mama Lucy	5	26	26-35	F	2	Negative	3	Yes	14	Yes	16	No	19	Client not contacted	31	1
277	Mama Lucy	5	19	18-25	M	1	Negative	3	Yes	14	Yes	16	Yes	18		31	1
278	Mama Lucy	5	19	18-25	M	1	Negative	3	Yes	14	Yes	16	Yes	18		31	1
279	Mama Lucy	5	26	26-35	M	1	Negative	3	Yes	14	Yes	16	Yes	18		31	1
280	Mama Lucy	5	26	26-35	F	2	Negative	3	Yes	14	Yes	16	Yes	18		31	1
281	Mama Lucy	5	26	26-35	M	1	Negative	3	Yes	14	Yes	16	Yes	18		31	1
282	Mama Lucy	5	4	4─17	M	1	Negative	3	Yes	14	Yes	16	Yes	18		31	1
283	Mama Lucy	5	56	56-65	M	1	Negative	3	Yes	14	Yes	16	Yes	18		31	1
284	Mama Lucy	5	19	18-25	M	1	Negative	3	Yes	14	Yes	16	Yes	18			1
285	Mama Lucy	5	26	26-35	M	1	Negative	3	Yes	14	Yes	16	Yes	18			1
286	Mama Lucy	5	36	36-45	M	1	Negative	3	Yes	14	Yes	16	Yes	18			1
287	Mama Lucy	5	36	36-45	M	1	Negative	3	Yes	14	Yes	16	Yes	18			1
288	Mama Lucy	5	26	26-35	M	1	Negative	3	Yes	14	Yes	16	Yes	18			1
289	Mama Lucy	5	26	26-35	M	1	Negative	3	Yes	14	Yes	16	Yes	18			1
290	Mama Lucy	5	46	46-55	M	1	Negative	3	Yes	14	Yes	16	Yes	18			1
291	Mama Lucy	5	26	26-35	M	1	Negative	3	Yes	14	Yes	16	Yes	18			1
292	Mama Lucy	5	18	18-25	M	1	Negative	3	Yes	14	Yes	16	Yes	18			1
293	Mama Lucy	5	18	18-25	M	1	Negative	3	Yes	14	Yes	16	Yes	18			1
294	Mama Lucy	5	18	18-25	M	1	Negative	3	Yes	14	Yes	16	Yes	18			1
295	Mama Lucy	5	26	26-35	M	1	Negative	3	Yes	14	Yes	16	Yes	18			1
296	Mama Lucy	5	36	36-45	M	1	Negative	3	Yes	14	Yes	16	Yes	18			1
297	Mama Lucy	5	36	36-45	M	1	Negative	3	Yes	14	Yes	16	Yes	18			1
298	Mama Lucy	5	26	26-35	M	1	Negative	3	Yes	14	Yes	16	Yes	18			1
299	Mama Lucy	5	37	36-45	M	1	Negative	3	Yes	14	Yes	16	Yes	18			1
300	Mama Lucy	5	26	26-35	M	1	Negative	3	Yes	14	No	17	No	19	Client not contacted	31	1
301	Mama Lucy	5	18	18-25	M	1	Negative	3	Yes	14	Yes	16	Yes	18			1
302	Mama Lucy	5	26	26-35	M	1	Negative	3	Yes	14	Yes	16	Yes	18			1
303	Mama Lucy	5	26	26-35	M	1	Negative	3	Yes	14	Yes	16	Yes	18			1
304	Mama Lucy	5	18	18-25	M	1	Negative	3	Yes	14	Yes	16	Yes	18			1
305	Mama Lucy	5	19	18-25	M	1	Negative	3	Yes	14	Yes	16	Yes	18			1
306	Mama Lucy	5	26	26-35	M	1	Negative	3	Yes	14	Yes	16	Yes	18			1
307	Mama Lucy	5	26	26-35	M	1	Negative	3	Yes	14	Yes	16	Yes	18			1
308	Mama Lucy	5	36	36-45	M	1	Negative	3	Yes	14	Yes	16	Yes	18			1
309	Mama Lucy	5	18	18-25	M	1	Negative	3	Yes	14	Yes	16	Yes	18			1
310	Mama Lucy	5	18	18-25	M	1	Negative	3	Yes	14	Yes	16	Yes	18			1
311	Mama Lucy	5	36	36-45	M	1	Negative	3	Yes	14	Yes	16	Yes	18			1
312	Mama Lucy	5	36	36-45	M	1	Negative	3	Yes	14	Yes	16	Yes	18			1
313	Mama Lucy	5	66	66-90	M	1	Negative	3	Yes	14	Yes	16	Yes	18			1
314	Mama Lucy	5	26	26-35	M	1	Negative	3	Yes	14	Yes	16	Yes	18			1
315	Mama Lucy	5	18	18-25	M	1	Negative	3	Yes	14	Yes	16	Yes	18			1
316	Mama Lucy	5	18	18-25	M	1	Negative	3	Yes	14	Yes	16	Yes	18			1
317	Mama Lucy	5	46	46-55	M	1	Negative	3	Yes	14	Yes	16	Yes	18			1
318	Mama Lucy	5	18	18-25	M	1	Negative	3	Yes	14	Yes	16	Yes	18			1
319	Mama Lucy	5	46	46-55	M	1	Negative	3	Yes	14	Yes	16	Yes	18			1
320	Mama Lucy	5	46	46-55	M	1	Negative	3	Yes	14	Yes	16	Yes	18			1
321	Mama Lucy	5	46	46-55	M	1	Negative	3	Yes	14	Yes	16	Yes	18			1
322	Mama Lucy	5	19	18-25	M	1	Negative	3	Yes	14	Yes	16	Yes	18			1
323	Mama Lucy	5	19	18-25	M	1	Negative	3	Yes	14	Yes	16	Yes	18			1
324	Mama Lucy	5	18	18-25	M	1	Negative	3	Yes	14	Yes	16	Yes	18			1
325	Mama Lucy	5	46	46-55	M	1	Negative	3	Yes	14	Yes	16	Yes	18			1
326	Mama Lucy	5	46	46-55	M	1	Negative	3	Yes	14	Yes	16	Yes	18			1
327	Mama Lucy	5	36	36-45	M	1	Negative	3	Yes	14	Yes	16	Yes	18			1
328	Mama Lucy	5	36	36-45	M	1	Negative	3	Yes	14	Yes	16	Yes	18			1
329	Mama Lucy	5	36	36-45	M	1	Negative	3	Yes	14	Yes	16	Yes	18			1
330	Mama Lucy	5	57	56-65	M	1	Negative	3	Yes	14	Yes	16	Yes	18			1
331	Mama Lucy	5	26	26-35	M	1	Negative	3	Yes	14	Yes	16	Yes	18			1
332	Mama Lucy	5	26	26-35	M	1	Negative	3	Yes	14	Yes	16	Yes	18			1
333	Mama Lucy	5	26	26-35	M	1	Negative	3	Yes	14	Yes	16	Yes	18			1
334	Mama Lucy	5	36	36-45	M	1	Negative	3	Yes	14	Yes	16	Yes	18			1
335	Mama Lucy	5	46	46-55	M	1	Negative	3	Yes	14	Yes	16	Yes	18			1
336	Mama Lucy	5	47	46-55	M	1	Negative	3	Yes	14	Yes	16	Yes	18			1
337	Mama Lucy	5	26	26-35	M	1	Negative	3	Yes	14	Yes	16	Yes	18			1
338	Mama Lucy	5	56	56-65	M	1	Negative	3	Yes	14	Yes	16	Yes	18			1
339	Mama Lucy	5	66	66-90	M	1	Negative	3	Yes	14	Yes	16	Yes	18			1
340	Mama Lucy	5	26	26-35	M	1	Negative	3	Yes	14	Yes	16	Yes	18			1
341	Mama Lucy	5	18	18-25	M	1	Negative	3	Yes	14	Yes	16	Yes	18			1
342	Mama Lucy	5	18	18-25	M	1	Negative	3	Yes	14	Yes	16	Yes	18			1
343	Mama Lucy	5	18	18-25	M	1	Negative	3	Yes	14	Yes	16	Yes	18			1
344	Mama Lucy	5	19	18-25	M	1	Negative	3	Yes	14	Yes	16	Yes	18			1
345	Mama Lucy	5	26	26-35	M	1	Negative	3	Yes	14	Yes	16	Yes	18			1
346	Mama Lucy	5	18	18-25	M	1	Negative	3	Yes	14	Yes	16	Yes	18			1
347	Mama Lucy	5	19	18-25	M	1	Negative	3	Yes	14	Yes	16	Yes	18			1
348	Mama Lucy	5	18	18-25	M	1	Negative	3	Yes	14	Yes	16	Yes	18			1
349	Mama Lucy	5	18	18-25	M	1	Negative	3	Yes	14	Yes	16	Yes	18			1
350	Mama Lucy	5	19	18-25	M	1	Negative	3	Yes	14	Yes	16	Yes	18			1
351	Mama Lucy	5	18	18-25	M	1	Negative	3	Yes	14	Yes	16	Yes	18			1
352	Mama Lucy	5	18	18-25	M	1	Negative	3	Yes	14	Yes	16	Yes	18			1
353	Mama Lucy	5	26	26-35	M	1	Negative	3	Yes	14	Yes	16	Yes	18			1
354	Mama Lucy	5	18	18-25	M	1	Negative	3	Yes	14	Yes	16	Yes	18			1
355	Mama Lucy	5	19	18-25	M	1	Negative	3	Yes	14	Yes	16	Yes	18			1
356	Mama Lucy	5	26	26-35	M	1	Negative	3	Yes	14	Yes	16	Yes	18			1
357	Mama Lucy	5	19	18-25	M	1	Negative	3	Yes	14	Yes	16	Yes	18			1
358	Mama Lucy	5	26	26-35	M	1	Negative	3	Yes	14	Yes	16	Yes	18			1
359	Mama Lucy	5	36	36-45	M	1	Negative	3	Yes	14	Yes	16	Yes	18			1
360	Mama Lucy	5	26	26-35	M	1	Negative	3	Yes	14	Yes	16	Yes	18			1
361	Mama Lucy	5	47	46-55	M	1	Negative	3	Yes	14	Yes	16	Yes	18			1
362	Mama Lucy	5	18	18-25	M	1	Negative	3	Yes	14	Yes	16	Yes	18			1
363	Mama Lucy	5	26	26-35	M	1	Negative	3	Yes	14	Yes	16	Yes	18			1
364	Mama Lucy	5	37	36-45	M	1	Negative	3	Yes	14	Yes	16	Yes	18			1
365	Mama Lucy	5	37	36-45	M	1	Negative	3	Yes	14	Yes	16	Yes	18			1
366	Mama Lucy	5	26	26-35	M	1	Negative	3	Yes	14	Yes	16	Yes	18			1
367	Mama Lucy	5	19	18-25	M	1	Negative	3	Yes	14	Yes	16	Yes	18			1
368	Mama Lucy	5	26	26-35	M	1	Negative	3	Yes	14	Yes	16	Yes	18			1
369	Mama Lucy	5	40	36-45	M	1	Negative	3	Yes	14	Yes	16	Yes	18			1
370	Mama Lucy	5	46	46-55	M	1	Negative	3	Yes	14	Yes	16	Yes	18			1
371	Mama Lucy	5	26	26-35	M	1	Negative	3	Yes	14	Yes	16	Yes	18			1
372	Mama Lucy	5	26	26-35	M	1	Negative	3	Yes	14	Yes	16	Yes	18			1
373	Mama Lucy	5	36	36-45	M	1	Negative	3	Yes	14	Yes	16	Yes	18			1
374	Mama Lucy	5	26	26-35	M	1	Negative	3	Yes	14	Yes	16	Yes	18			1
375	Mama Lucy	5	26	26-35	M	1	Negative	3	Yes	14	Yes	16	Yes	18			1
376	Mama Lucy	5	19	18-25	M	1	Negative	3	Yes	14	Yes	16	Yes	18			1
377	Mama Lucy	5	26	26-35	M	1	Negative	3	Yes	14	Yes	16	Yes	18			1
378	Mama Lucy	5	18	18-25	M	1	Negative	3	Yes	14	Yes	16	Yes	18			1
379	Mama Lucy	5	37	36-45	M	1	Negative	3	Yes	14	Yes	16	Yes	18			1
380	Mama Lucy	5	36	36-45	M	1	Negative	3	Yes	14	Yes	16	Yes	18			1
381	Mama Lucy	5	26	26-35	M	1	Negative	3	Yes	14	Yes	16	Yes	18			1
382	Mama Lucy	5	18	18-25	M	1	Negative	3	Yes	14	Yes	16	Yes	18			1
383	Mama Lucy	5	19	18-25	M	1	Negative	3	Yes	14	Yes	16	Yes	18			1
384	Mama Lucy	5	18	18-25	F	2	Negative	3	Yes	14	Yes	16	Yes	18			1
385	Mama Lucy	5	26	26-35	F	2	Negative	3	Yes	14	Yes	16	Yes	18			1
386	Mama Lucy	5	19	18-25	F	2	Negative	3	Yes	14	Yes	16	Yes	18			1
387	Mama Lucy	5	26	26-35	F	2	Negative	3	Yes	14	Yes	16	Yes	18			1
388	Mama Lucy	5	18	18-25	F	2	Negative	3	Yes	14	Yes	16	Yes	18			1
389	Mama Lucy	5	18	18-25	F	2	Negative	3	Yes	14	Yes	16	Yes	18			1
390	Mama Lucy	5	19	18-25	F	2	Negative	3	Yes	14	Yes	16	Yes	18			1
391	Mama Lucy	5	18	18-25	F	2	Negative	3	Yes	14	Yes	16	Yes	18			1
392	Mama Lucy	5	19	18-25	F	2	Negative	3	Yes	14	Yes	16	Yes	18			1
393	Mama Lucy	5	18	18-25	F	2	Negative	3	Yes	14	Yes	16	Yes	18			1
394	Mama Lucy	5	26	26-35	F	2	Negative	3	Yes	14	Yes	16	Yes	18			1
395	Mama Lucy	5	18	18-25	F	2	Negative	3	Yes	14	Yes	16	Yes	18			1
396	Mama Lucy	5	19	18-25	F	2	Negative	3	Yes	14	Yes	16	Yes	18			1
397	Mama Lucy	5	19	18-25	F	2	Negative	3	Yes	14	Yes	16	Yes	18			1
398	Mama Lucy	5	18	18-25	F	2	Negative	3	Yes	14	Yes	16	Yes	18			1
399	Mama Lucy	5	26	26-35	F	2	Negative	3	Yes	14	Yes	16	Yes	18			1
400	Mama Lucy	5	18	18-25	F	2	Negative	3	Yes	14	Yes	16	Yes	18			1
401	Mama Lucy	5	19	18-25	F	2	Negative	3	Yes	14	Yes	16	Yes	18			1
402	Mama Lucy	5	26	26-35	F	2	Negative	3	Yes	14	Yes	16	Yes	18			1
403	Mama Lucy	5	19	18-25	F	2	Negative	3	Yes	14	Yes	16	Yes	18			1
404	Mama Lucy	5	19	18-25	F	2	Negative	3	Yes	14	Yes	16	Yes	18			1
405	Mama Lucy	5	18	18-25	F	2	Negative	3	Yes	14	Yes	16	Yes	18			1
406	Mama Lucy	5	37	36-45	F	2	Negative	3	Yes	14	Yes	16	Yes	18			1
407	Mama Lucy	5	26	26-35	F	2	Negative	3	Yes	14	Yes	16	Yes	18			1
408	Mama Lucy	5	36	36-45	F	2	Negative	3	Yes	14	Yes	16	Yes	18			1
409	Mama Lucy	5	37	36-45	F	2	Negative	3	Yes	14	Yes	16	Yes	18			1
410	Mama Lucy	5	36	36-45	F	2	Negative	3	Yes	14	Yes	16	Yes	18			1
411	Mama Lucy	5	26	26-35	F	2	Negative	3	Yes	14	Yes	16	Yes	18			1
412	Mama Lucy	5	26	26-35	F	2	Negative	3	Yes	14	Yes	16	Yes	18			1
413	Mama Lucy	5	26	26-35	F	2	Negative	3	Yes	14	Yes	16	Yes	18			1
414	Mama Lucy	5	36	36-45	F	2	Negative	3	Yes	14	Yes	16	Yes	18			1
415	Mama Lucy	5	37	36-45	F	2	Negative	3	Yes	14	Yes	16	Yes	18			1
416	Mama Lucy	5	36	36-45	F	2	Negative	3	Yes	14	Yes	16	Yes	18			1
417	Mama Lucy	5	26	26-35	F	2	Negative	3	Yes	14	Yes	16	Yes	18			1
418	Mama Lucy	5	36	36-45	F	2	Negative	3	Yes	14	Yes	16	Yes	18			1
419	Mama Lucy	5	36	36-45	F	2	Negative	3	Yes	14	Yes	16	Yes	18			1
420	Mama Lucy	5	26	26-35	F	2	Negative	3	Yes	14	Yes	16	Yes	18			1
421	Mama Lucy	5	26	26-35	F	2	Negative	3	Yes	14	Yes	16	Yes	18			1
422	Mama Lucy	5	59	56-65	F	2	Negative	3	Yes	14	Yes	16	Yes	18			1
423	Mama Lucy	5	60	56-65	F	2	Positive	4	No	15	No	17	No	19	Unavailable	37	1
424	Mama Lucy	5	36	36-45	F	2	Negative	3	Yes	14	Yes	16	Yes	18			1
425	Mama Lucy	5	57	56-65	F	2	Negative	3	Yes	14	Yes	16	Yes	18			1
426	Mama Lucy	5	57	56-65	F	2	Negative	3	Yes	14	Yes	16	Yes	18			1
427	Mama Lucy	5	26	26-35	F	2	Negative	3	Yes	14	Yes	16	Yes	18			1
428	Mama Lucy	5	36	36-45	F	2	Negative	3	Yes	14	Yes	16	Yes	18			1
429	Mama Lucy	5	36	36-45	F	2	Negative	3	Yes	14	Yes	16	Yes	18			1
430	Mama Lucy	5	36	36-45	F	2	Negative	3	Yes	14	Yes	16	Yes	18			1
431	Mama Lucy	5	56	56-65	F	2	Negative	3	Yes	14	Yes	16	Yes	18			1
432	Mama Lucy	5	26	26-35	F	2	Negative	3	Yes	14	Yes	16	Yes	18			1
433	Mama Lucy	5	18	18-25	F	2	Negative	3	Yes	14	Yes	16	Yes	18			1
434	Mama Lucy	5	19	18-25	F	2	Negative	3	Yes	14	Yes	16	Yes	18			1
435	Mama Lucy	5	46	46-55	F	2	Negative	3	Yes	14	Yes	16	Yes	18			1
436	Mama Lucy	5	36	36-45	F	2	Negative	3	Yes	14	Yes	16	Yes	18			1
437	Mama Lucy	5	26	26-35	F	2	Negative	3	Yes	14	Yes	16	Yes	18			1
438	Mama Lucy	5	18	18-25	F	2	Negative	3	Yes	14	Yes	16	Yes	18			1
439	Mama Lucy	5	47	46-55	F	2	Negative	3	Yes	14	Yes	16	Yes	18			1
440	Mama Lucy	5	36	36-45	F	2	Negative	3	Yes	14	Yes	16	Yes	18			1
441	Mama Lucy	5	26	26-35	F	2	Negative	3	Yes	14	Yes	16	Yes	18			1
442	Mama Lucy	5	36	36-45	F	2	Negative	3	Yes	14	Yes	16	Yes	18			1
443	Mama Lucy	5	36	36-45	F	2	Negative	3	Yes	14	Yes	16	Yes	18			1
444	Mama Lucy	5	36	36-45	F	2	Negative	3	Yes	14	Yes	16	Yes	18			1
445	Mama Lucy	5	47	46-55	F	2	Negative	3	Yes	14	Yes	16	Yes	18			1
446	Mama Lucy	5	19	18-25	F	2	Negative	3	Yes	14	Yes	16	Yes	18			1
447	Mama Lucy	5	18	18-25	F	2	Negative	3	Yes	14	Yes	16	Yes	18			1
448	Mama Lucy	5	46	46-55	F	2	Negative	3	Yes	14	Yes	16	Yes	18			1
449	Mama Lucy	5	18	18-25	F	2	Negative	3	Yes	14	Yes	16	Yes	18			1
450	Mama Lucy	5	46	46-55	F	2	Negative	3	Yes	14	Yes	16	Yes	18			1
451	Mama Lucy	5	36	36-45	F	2	Negative	3	Yes	14	Yes	16	Yes	18			1
452	Mama Lucy	5	26	26-35	F	2	Negative	3	Yes	14	Yes	16	Yes	18			1
453	Mama Lucy	5	26	26-35	F	2	Negative	3	Yes	14	Yes	16	Yes	18			1
454	Mama Lucy	5	46	46-55	F	2	Negative	3	Yes	14	Yes	16	Yes	18			1
455	Mama Lucy	5	36	36-45	F	2	Negative	3	Yes	14	Yes	16	Yes	18			1
456	Mama Lucy	5	24	18-25	F	2	Negative	3	Yes	14	Yes	16	Yes	18			1
457	Mama Lucy	5	18	18-25	F	2	Negative	3	Yes	14	Yes	16	Yes	18			1
458	Mama Lucy	5	24	18-25	F	2	Negative	3	Yes	14	Yes	16	Yes	18			1
459	Mama Lucy	5	46	46-55	F	2	Negative	3	Yes	14	Yes	16	Yes	18			1
460	Mama Lucy	5	46	46-55	F	2	Negative	3	Yes	14	Yes	16	Yes	18			1
461	Mama Lucy	5	36	36-45	F	2	Negative	3	Yes	14	Yes	16	Yes	18			1
462	Mama Lucy	5	36	36-45	F	2	Negative	3	Yes	14	Yes	16	Yes	18			1
463	Mama Lucy	5	36	36-45	F	2	Negative	3	Yes	14	Yes	16	Yes	18			1
464	Mama Lucy	5	18	18-25	F	2	Negative	3	Yes	14	Yes	16	Yes	18			1
465	Mama Lucy	5	46	46-55	F	2	Negative	3	Yes	14	Yes	16	Yes	18			1
466	Mama Lucy	5	18	18-25	F	2	Negative	3	Yes	14	Yes	16	Yes	18			1
467	Mama Lucy	5	18	18-25	F	2	Negative	3	Yes	14	Yes	16	Yes	18			1
468	Mama Lucy	5	46	46-55	F	2	Negative	3	Yes	14	Yes	16	Yes	18			1
469	Mama Lucy	5	26	26-35	F	2	Negative	3	Yes	14	Yes	16	Yes	18			1
470	Mama Lucy	5	26	26-35	F	2	Negative	3	Yes	14	Yes	16	Yes	18			1
471	Mama Lucy	5	26	26-35	F	2	Negative	3	Yes	14	Yes	16	Yes	18			1
472	Mama Lucy	5	36	36-45	F	2	Negative	3	Yes	14	Yes	16	Yes	18			1
473	Mama Lucy	5	26	26-35	F	2	Negative	3	Yes	14	Yes	16	Yes	18			1
474	Mama Lucy	5	46	46-55	F	2	Negative	3	Yes	14	Yes	16	Yes	18			1
475	Mama Lucy	5	46	46-55	F	2	Negative	3	Yes	14	Yes	16	Yes	18			1
476	Mama Lucy	5	46	46-55	F	2	Negative	3	Yes	14	Yes	16	Yes	18			1
477	Mama Lucy	5	19	18-25	F	2	Negative	3	Yes	14	Yes	16	Yes	18			1
478	Mama Lucy	5	36	36-45	F	2	Negative	3	Yes	14	Yes	16	Yes	18			1
479	Mama Lucy	5	36	36-45	F	2	Negative	3	Yes	14	Yes	16	Yes	18			1
480	Mama Lucy	5	36	36-45	F	2	Negative	3	Yes	14	Yes	16	Yes	18			1
481	Mama Lucy	5	26	26-35	F	2	Negative	3	Yes	14	Yes	16	Yes	18			1
482	Mama Lucy	5	18	18-25	F	2	Negative	3	Yes	14	Yes	16	Yes	18			1
483	Mama Lucy	5	18	18-25	F	2	Negative	3	Yes	14	Yes	16	Yes	18			1
484	Mama Lucy	5	46	46-55	F	2	Negative	3	Yes	14	Yes	16	Yes	18			1
485	Mama Lucy	5	26	26-35	F	2	Negative	3	Yes	14	Yes	16	Yes	18			1
486	Mama Lucy	5	19	18-25	F	2	Negative	3	Yes	14	Yes	16	Yes	18			1
487	Mama Lucy	5	46	46-55	F	2	Negative	3	Yes	14	Yes	16	Yes	18			1
488	Mama Lucy	5	26	26-35	F	2	Negative	3	Yes	14	Yes	16	Yes	18			1
489	Mama Lucy	5	36	36-45	F	2	Negative	3	Yes	14	Yes	16	Yes	18			1
490	Mama Lucy	5	46	46-55	F	2	Negative	3	Yes	14	Yes	16	Yes	18			1
491	Mama Lucy	5	26	26-35	F	2	Negative	3	Yes	14	Yes	16	Yes	18			1
492	Mama Lucy	5	26	26-35	F	2	Negative	3	Yes	14	Yes	16	Yes	18			1
493	Mama Lucy	5	46	46-55	F	2	Negative	3	Yes	14	Yes	16	Yes	18			1
494	Mama Lucy	5	36	36-45	F	2	Negative	3	Yes	14	Yes	16	Yes	18			1
495	Mama Lucy	5	36	36-45	F	2	Negative	3	Yes	14	Yes	16	Yes	18			1
496	Mama Lucy	5	46	46-55	F	2	Negative	3	Yes	14	Yes	16	Yes	18			1
497	Mama Lucy	5	26	26-35	F	2	Negative	3	Yes	14	Yes	16	Yes	18			1
498	Mama Lucy	5	26	26-35	F	2	Negative	3	Yes	14	Yes	16	Yes	18			1
499	Mama Lucy	5	26	26-35	F	2	Negative	3	Yes	14	Yes	16	Yes	18			1
500	Mama Lucy	5	26	26-35	F	2	Negative	3	Yes	14	Yes	16	Yes	18			1
501	Mama Lucy	5	26	26-35	F	2	Negative	3	Yes	14	Yes	16	Yes	18			1
502	Mama Lucy	5	18	18-25	F	2	Negative	3	Yes	14	Yes	16	Yes	18			1
503	Mama Lucy	5	18	18-25	F	2	Negative	3	Yes	14	Yes	16	Yes	18			1
504	Mama Lucy	5	18	18-25	F	2	Negative	3	Yes	14	Yes	16	Yes	18			1
505	Mama Lucy	5	18	18-25	F	2	Negative	3	Yes	14	Yes	16	Yes	18			1
506	Mama Lucy	5	18	18-25	F	2	Negative	3	Yes	14	Yes	16	Yes	18			1
507	Mama Lucy	5	46	46-55	F	2	Negative	3	Yes	14	Yes	16	Yes	18			1
508	Mama Lucy	5	19	18-25	F	2	Negative	3	Yes	14	Yes	16	Yes	18			1
509	Mama Lucy	5	46	46-55	F	2	Negative	3	Yes	14	Yes	16	Yes	18			1
510	Mama Lucy	5	46	46-55	F	2	Negative	3	Yes	14	Yes	16	Yes	18			1
511	Mama Lucy	5	46	46-55	F	2	Negative	3	Yes	14	Yes	16	Yes	18			1
512	Mama Lucy	5	26	26-35	F	2	Negative	3	Yes	14	Yes	16	Yes	18			1
513	Mama Lucy	5	26	26-35	F	2	Negative	3	Yes	14	Yes	16	Yes	18			1
514	Mama Lucy	5	18	18-25	F	2	Negative	3	Yes	14	Yes	16	Yes	18			1
515	Mama Lucy	5	46	46-55	F	2	Negative	3	Yes	14	Yes	16	Yes	18			1
516	Mama Lucy	5	46	46-55	F	2	Negative	3	Yes	14	Yes	16	Yes	18			1
517	Mama Lucy	5	36	36-45	F	2	Negative	3	Yes	14	Yes	16	Yes	18			1
518	Mama Lucy	5	36	36-45	F	2	Negative	3	Yes	14	Yes	16	Yes	18			1
519	Mama Lucy	5	36	36-45	F	2	Negative	3	Yes	14	Yes	16	Yes	18			1
520	Mama Lucy	5	26	26-35	F	2	Negative	3	Yes	14	Yes	16	Yes	18			1
521	Mama Lucy	5	26	26-35	F	2	Negative	3	Yes	14	Yes	16	Yes	18			1
522	Mama Lucy	5	46	46-55	F	2	Negative	3	Yes	14	Yes	16	Yes	18			1
523	Mama Lucy	5	26	26-35	F	2	Negative	3	Yes	14	Yes	16	Yes	18			1
524	Mama Lucy	5	46	46-55	F	2	Negative	3	Yes	14	Yes	16	Yes	18			1
525	Mama Lucy	5	26	26-35	F	2	Negative	3	Yes	14	Yes	16	Yes	18			1
526	Mama Lucy	5	36	36-45	F	2	Negative	3	Yes	14	Yes	16	Yes	18			1
527	Mama Lucy	5	36	36-45	F	2	Negative	3	Yes	14	Yes	16	Yes	18			1
528	Mama Lucy	5	18	18-25	F	2	Negative	3	Yes	14	Yes	16	Yes	18			1
529	Mama Lucy	5	26	26-35	F	2	Negative	3	Yes	14	Yes	16	Yes	18			1
530	Mama Lucy	5	46	46-55	F	2	Negative	3	Yes	14	Yes	16	Yes	18			1
531	Mama Lucy	5	46	46-55	F	2	Negative	3	Yes	14	Yes	16	Yes	18			1
532	Mama Lucy	5	36	36-45	F	2	Negative	3	Yes	14	Yes	16	Yes	18			1
533	Mama Lucy	5	36	36-45	F	2	Negative	3	Yes	14	Yes	16	Yes	18			1
534	Mama Lucy	5	46	46-55	F	2	Negative	3	Yes	14	Yes	16	Yes	18			1
535	Mama Lucy	5	26	26-35	F	2	Negative	3	Yes	14	Yes	16	Yes	18			1
536	Mama Lucy	5	46	46-55	F	2	Negative	3	Yes	14	Yes	16	Yes	18			1
537	Mama Lucy	5	46	46-55	F	2	Negative	3	Yes	14	Yes	16	Yes	18			1
538	Mama Lucy	5	46	46-55	F	2	Negative	3	Yes	14	Yes	16	Yes	18			1
539	Mama Lucy	5	46	46-55	F	2	Negative	3	Yes	14	Yes	16	Yes	18			1
540	Mama Lucy	5	46	46-55	F	2	Negative	3	Yes	14	Yes	16	Yes	18			1
541	Mama Lucy	5	36	36-45	F	2	Negative	3	Yes	14	Yes	16	Yes	18			1
542	Mama Lucy	5	26	26-35	F	2	Negative	3	Yes	14	Yes	16	Yes	18			1
543	Mama Lucy	5	46	46-55	F	2	Negative	3	Yes	14	Yes	16	Yes	18			1
544	Mama Lucy	5	46	46-55	F	2	Negative	3	Yes	14	Yes	16	Yes	18			1
545	Mama Lucy	5	18	18-25	F	2	Negative	3	Yes	14	Yes	16	Yes	18			1
546	Mama Lucy	5	46	46-55	F	2	Negative	3	Yes	14	Yes	16	Yes	18			1
547	Mama Lucy	5	36	36-45	F	2	Negative	3	Yes	14	Yes	16	Yes	18			1
548	Mama Lucy	5	46	46-55	F	2	Negative	3	Yes	14	Yes	16	Yes	18			1
549	Mama Lucy	5	46	46-55	F	2	Negative	3	Yes	14	Yes	16	Yes	18			1
550	Mama Lucy	5	36	36-45	F	2	Negative	3	Yes	14	Yes	16	Yes	18			1
551	Mama Lucy	5	36	36-45	F	2	Negative	3	Yes	14	Yes	16	Yes	18			1
552	Mama Lucy	5	18	18-25	F	2	Negative	3	Yes	14	Yes	16	Yes	18			1
553	Mama Lucy	5	46	46-55	F	2	Negative	3	Yes	14	Yes	16	Yes	18			1
554	Mama Lucy	5	18	18-25	F	2	Negative	3	Yes	14	Yes	16	Yes	18			1
555	Mama Lucy	5	46	46-55	F	2	Negative	3	Yes	14	Yes	16	Yes	18			1
556	Mama Lucy	5	26	26-35	F	2	Negative	3	Yes	14	Yes	16	Yes	18			1
557	Mama Lucy	5	18	18-25	F	2	Negative	3	Yes	14	Yes	16	Yes	18			1
558	Mama Lucy	5	46	46-55	F	2	Negative	3	Yes	14	Yes	16	Yes	18			1
559	Mama Lucy	5	36	36-45	F	2	Negative	3	Yes	14	Yes	16	Yes	18			1
560	Mama Lucy	5	26	26-35	F	2	Negative	3	Yes	14	Yes	16	Yes	18			1
561	Mama Lucy	5	36	36-45	F	2	Negative	3	Yes	14	Yes	16	Yes	18			1
562	Mama Lucy	5	18	18-25	F	2	Negative	3	Yes	14	Yes	16	Yes	18			1
563	Mama Lucy	5	26	26-35	F	2	Negative	3	Yes	14	Yes	16	Yes	18			1
564	Mama Lucy	5	66	66-90	F	2	Negative	3	Yes	14	Yes	16	Yes	18			1
565	Mama Lucy	5	19	18-25	F	2	Negative	3	Yes	14	Yes	16	Yes	18			1
566	Mama Lucy	5	18	18-25	F	2	Negative	3	Yes	14	Yes	16	Yes	18			1
567	Mama Lucy	5	26	26-35	F	2	Negative	3	Yes	14	Yes	16	Yes	18			1
568	Mama Lucy	5	18	18-25	F	2	Negative	3	Yes	14	Yes	16	Yes	18			1
569	Mama Lucy	5	26	26-35	F	2	Negative	3	Yes	14	Yes	16	Yes	18			1
570	Mama Lucy	5	19	18-25	F	2	Negative	3	Yes	14	Yes	16	Yes	18			1
571	Mama Lucy	5	26	26-35	F	2	Negative	3	Yes	14	Yes	16	Yes	18			1
572	Mama Lucy	5	19	18-25	F	2	Negative	3	Yes	14	Yes	16	Yes	18			1
573	Mama Lucy	5	36	36-45	F	2	Negative	3	Yes	14	Yes	16	Yes	18			1
574	Mama Lucy	5	36	36-45	F	2	Negative	3	Yes	14	Yes	16	Yes	18			1
575	Mama Lucy	5	36	36-45	F	2	Negative	3	Yes	14	Yes	16	Yes	18			1
576	Mama Lucy	5	36	36-45	F	2	Negative	3	Yes	14	Yes	16	Yes	18			1
577	Mama Lucy	5	26	26-35	F	2	Negative	3	Yes	14	Yes	16	Yes	18			1
578	Mama Lucy	5	56	56-65	F	2	Negative	3	Yes	14	Yes	16	Yes	18			1
579	Mama Lucy	5	36	36-45	F	2	Negative	3	Yes	14	Yes	16	Yes	18			1
580	Mama Lucy	5	18	18-25	F	2	Negative	3	Yes	14	Yes	16	Yes	18			1
581	Mama Lucy	5	18	18-25	F	2	Negative	3	Yes	14	Yes	16	Yes	18			1
582	Mama Lucy	5	18	18-25	F	2	Negative	3	Yes	14	Yes	16	Yes	18			1
583	Mama Lucy	5	26	26-35	F	2	Negative	3	Yes	14	Yes	16	Yes	18			1
584	Mama Lucy	5	36	36-45	F	2	Negative	3	Yes	14	Yes	16	Yes	18			1
585	Mama Lucy	5	26	26-35	F	2	Negative	3	Yes	14	Yes	16	Yes	18			1
586	Mama Lucy	5	26	26-35	F	2	Negative	3	Yes	14	Yes	16	Yes	18			1
587	Mama Lucy	5	26	26-35	F	2	Negative	3	Yes	14	Yes	16	Yes	18			1
588	Mama Lucy	5	26	26-35	F	2	Negative	3	Yes	14	Yes	16	Yes	18			1
589	Mama Lucy	5	18	18-25	F	2	Negative	3	Yes	14	Yes	16	Yes	18			1
590	Mama Lucy	5	56	56-65	F	2	Negative	3	Yes	14	Yes	16	Yes	18			1
591	Mama Lucy	5	19	18-25	F	2	Negative	3	Yes	14	Yes	16	Yes	18			1
592	Mama Lucy	5	36	36-45	F	2	Negative	3	Yes	14	Yes	16	Yes	18			1
593	Mama Lucy	5	26	26-35	F	2	Negative	3	Yes	14	Yes	16	Yes	18			1
594	Mama Lucy	5	26	26-35	F	2	Negative	3	Yes	14	Yes	16	Yes	18			1
595	Mama Lucy	5	36	36-45	F	2	Negative	3	Yes	14	Yes	16	Yes	18			1
596	Mama Lucy	5	18	18-25	F	2	Negative	3	Yes	14	Yes	16	Yes	18			1
597	Mama Lucy	5	46	46-55	F	2	Negative	3	Yes	14	Yes	16	Yes	18			1
598	Mama Lucy	5	36	36-45	F	2	Negative	3	Yes	14	Yes	16	Yes	18			1
599	Mama Lucy	5	36	36-45	F	2	Negative	3	Yes	14	Yes	16	Yes	18			1
600	Mama Lucy	5	36	36-45	F	2	Negative	3	Yes	14	Yes	16	Yes	18			1
601	Mama Lucy	5	26	26-35	F	2	Negative	3	Yes	14	Yes	16	Yes	18			1
602	Mama Lucy	5	26	26-35	F	2	Negative	3	Yes	14	Yes	16	Yes	18			1
603	Mama Lucy	5	36	36-45	F	2	Negative	3	Yes	14	Yes	16	Yes	18			1
604	Mama Lucy	5	36	36-45	F	2	Negative	3	Yes	14	Yes	16	Yes	18			1
605	Mama Lucy	5	19	18-25	F	2	Negative	3	Yes	14	Yes	16	Yes	18			1
606	Mama Lucy	5	26	26-35	F	2	Negative	3	Yes	14	Yes	16	Yes	18			1
607	Mama Lucy	5	46	46-55	F	2	Negative	3	Yes	14	Yes	16	Yes	18			1
608	Mama Lucy	5	26	26-35	F	2	Negative	3	Yes	14	Yes	16	Yes	18			1
609	Mama Lucy	5	26	26-35	F	2	Negative	3	Yes	14	Yes	16	Yes	18			1
610	Mama Lucy	5	26	26-35	F	2	Negative	3	Yes	14	Yes	16	Yes	18			1
611	Mama Lucy	5	26	26-35	F	2	Negative	3	Yes	14	Yes	16	Yes	18			1
612	Mama Lucy	5	36	36-45	F	2	Negative	3	Yes	14	Yes	16	Yes	18			1
613	Mama Lucy	5	26	26-35	F	2	Negative	3	Yes	14	Yes	16	Yes	18			1
614	Mama Lucy	5	26	26-35	F	2	Negative	3	Yes	14	Yes	16	Yes	18			1
615	Mama Lucy	5	26	26-35	F	2	Negative	3	Yes	14	Yes	16	Yes	18			1
616	Mama Lucy	5	26	26-35	F	2	Negative	3	Yes	14	Yes	16	Yes	18			1
617	Mama Lucy	5	26	26-35	F	2	Negative	3	Yes	14	Yes	16	Yes	18			1
618	Mama Lucy	5	18	18-25	F	2	Negative	3	Yes	14	Yes	16	Yes	18			1
619	Mama Lucy	5	26	26-35	F	2	Negative	3	Yes	14	Yes	16	Yes	18			1
620	Mama Lucy	5	46	46-55	F	2	Positive	4	No	15	No	17	No	19	Unavailable	37	1
621	Mama Lucy	5	18	18-25	F	2	Positive	4	No	15	No	17	No	19	Unavailable	37	1
622	Mama Lucy	5	46	46-55	F	2	Positive	4	No	15	No	17	No	19	Unavailable	37	1
623	Mama Lucy	5	26	26-35	M	1	Positive	4	No	15	No	17	No	19	Unavailable	37	1
624	Mama Lucy	5	46	46-55	M	1	Negative	4	Yes	14	No	17	No	19	Unavailable	37	1
625	Mama Lucy	5	36	36-45	F	2	Negative	3	Yes	14	Yes	16	No	19	Unavailable	37	1
626	Mama Lucy	5	26	26-35	M	1	Negative	3	Yes	14	Yes	16	No	19	Unavailable	37	1
627	Mama Lucy	5	36	36-45	F	2	Negative	3	Yes	14	No	17	No	19	Unavailable	37	1
628	Mama Lucy	5	18	18-25	M	1	Negative	3	Yes	14	No	17	No	19	Unavailable	37	1
629	Mama Lucy	5	18	18-25	M	1	Negative	3	Yes	14	No	17	No	19	Unavailable	37	1
630	Mama Lucy	5	18	18-25	F	2	Negative	3	Yes	14	No	17	No	19	Unavailable	37	1
631	Mama Lucy	5	26	26-35	M	1	Negative	3	Yes	14	No	17	No	19	Unavailable	37	1
632	Mama Lucy	5	46	46-55	M	1	Negative	3	Yes	14	No	17	No	19	Unavailable	37	1
633	Mama Lucy	5	26	26-35	M	1	Negative	3	Yes	14	No	17	No	19	Unavailable	37	1
634	Mama Lucy	5	26	26-35	F	2	Negative	3	Yes	14	Yes	16	No	19	Unavailable	37	1
635	Mama Lucy	5	36	36-45	M	1	Negative	3	Yes	14	Yes	16	Yes	18			1
636	Mama Lucy	5	18	18-25	M	1	Negative	3	Yes	14	Yes	16	No	19	Unavailable	37	1
637	Mama Lucy	5	46	46-55	M	1	Negative	3	Yes	14	No	17	No	19	Unavailable	37	1
638	Mama Lucy	5	18	18-25	M	1	Negative	3	Yes	14	Yes	16	No	19	Unavailable	37	1
639	Mama Lucy	5	26	26-35	M	1	Negative	3	Yes	14	Yes	16	No	19	Unavailable	37	1
640	Mama Lucy	5	46	46-55	M	1	Negative	3	Yes	14	No	17	No	19	Unavailable	37	1
641	Mama Lucy	5	26	26-35	F	2	Negative	3	Yes	14	No	17	No	19	Unavailable	37	1
642	Mama Lucy	5	36	36-45	F	2	Negative	3	Yes	14	No	17	No	19	Unavailable	37	1
643	Mama Lucy	5	36	36-45	F	2	Negative	3	Yes	14	No	17	No	19	Unavailable	37	1
644	Mama Lucy	5	36	36-45	F	2	Negative	3	Yes	14	No	17	No	19	Unavailable	37	1
645	Mama Lucy	5	26	26-35	M	1	Negative	3	Yes	14	No	17	No	19	Unavailable	37	1
646	Mama Lucy	5	26	26-35	M	1	Negative	3	Yes	14	No	17	No	19	Unavailable	37	1
647	Mama Lucy	5	26	26-35	M	1	Negative	3	Yes	14	No	17	No	19	Unavailable	37	1
648	Mama Lucy	5	26	26-35	M	1	Negative	3	Yes	14	No	17	No	19	Unavailable	37	1
649	Mama Lucy	5	18	18-25	M	1	Negative	3	Yes	14	No	17	No	19	Unavailable	37	1
650	Mama Lucy	5	36	36-45	M	1	Negative	3	Yes	14	Yes	16	Yes	18			1
651	Mama Lucy	5	36	36-45	F	2	Negative	3	Yes	14	No	17	No	19	Unavailable	37	1
652	Mama Lucy	5	36	36-45	M	1	Negative	3	Yes	14	No	17	No	19	Unavailable	37	1
653	Mama Lucy	5	26	26-35	M	1	Negative	3	Yes	14	No	17	No	19	Unavailable	37	1
654	Mama Lucy	5	26	26-35	M	1	Negative	3	Yes	14	No	17	No	19	Unavailable	37	1
655	Mama Lucy	5	18	18-25	M	1	Negative	3	Yes	14	No	17	No	19	Unavailable	37	1
656	Mama Lucy	5	46	46-55	M	1	Negative	3	Yes	14	No	17	No	19	Unavailable	37	1
657	Mama Lucy	5	46	46-55	M	1	Negative	3	Yes	14	No	17	No	19	Unavailable	37	1
658	Mama Lucy	5	26	26-35	F	2	Negative	3	Yes	14	Yes	16	No	19	Unavailable	37	1
659	Mama Lucy	5	26	26-35	F	2	Negative	3	Yes	14	Yes	16	No	19	Unavailable	37	1
660	Mama Lucy	5	46	46-55	M	1	Negative	3	Yes	14	Yes	16	No	19	Unavailable	37	1
661	Mama Lucy	5	26	26-35	M	1	Negative	3	Yes	14	Yes	16	Yes	18			1
662	Mama Lucy	5	26	26-35	M	1	Negative	3	Yes	14	Yes	16	Yes	18			1
663	Mama Lucy	5	26	26-35	M	1	Negative	3	Yes	14	Yes	16	No	19	Unavailable	37	1
664	Mama Lucy	5	26	26-35	M	1	Negative	3	Yes	14	Yes	16	No	19	Unavailable	37	1
665	Mama Lucy	5	46	46-55	M	1	Negative	3	Yes	14	No	17	No	19	Deceased	41	1
666	Mama Lucy	5	26	26-35	M	1	Negative	3	Yes	14	No	17	No	19	Lack of fare to the Centre	23	1
667	Mama Lucy	5	36	36-45	F	2	Negative	3	Yes	14	No	17	No	19	Lack of fare to the Centre	23	1
668	Mama Lucy	5	26	26-35	F	2	Negative	3	Yes	14	No	17	No	19	Forgot, despite being sent message	24	1
669	Mama Lucy	5	26	26-35	M	1	Negative	3	Yes	14	No	17	No	19	Forgot, despite being sent message	24	1
670	Mama Lucy	5	26	26-35	M	1	Negative	3	Yes	14	No	17	No	19	Forgot, despite being sent message	24	1
671	Mama Lucy	5	46	46-55	F	2	Negative	3	Yes	14	Yes	16	No	19	Forgot, despite being sent message	24	1
672	Mama Lucy	5	36	36-45	F	2	Negative	3	Yes	14	Yes	16	No	19	Forgot, despite being sent message	24	1
673	Mama Lucy	5	26	26-35	F	2	Negative	3	Yes	14	Yes	16	No	19	Forgot, despite being sent message	24	1
674	Mama Lucy	5	26	26-35	F	2	Negative	3	Yes	14	No	17	No	19		26	1
675	Mama Lucy	5	18	18-25	M	1	Negative	3	Yes	14	No	17	No	19	Told medication was out of stock	29	1
676	Mama Lucy	5	26	26-35	F	2	Negative	3	Yes	14	Yes	16	No	19	Client not contacted	31	1
677	Mama Lucy	5	18	18-25	M	1	Negative	3	Yes	14	Yes	16	No	19	Client not contacted	31	1
678	Mama Lucy	5	19	18-25	M	1	Negative	3	Yes	14	Yes	16	No	19	Client not contacted	31	1
679	Mama Lucy	5	46	46-55	F	2	Negative	3	Yes	14	No	17	No	19	Client not contacted	31	1
680	Mama Lucy	5	18	18-25	M	1	Negative	3	Yes	14	No	17	No	19	Client not contacted	31	1
681	Mama Lucy	5	46	46-55	M	1	Negative	3	Yes	14	No	17	No	19	Client not contacted	31	1
682	Mama Lucy	5	26	26-35	F	2	Negative	3	Yes	14	Yes	16	Yes	18			1
683	Mama Lucy	5	26	26-35	F	2	Negative	3	Yes	14	Yes	16	Yes	18			1
684	Mama Lucy	5	26	26-35	F	2	Negative	3	Yes	14	Yes	16	No	19	Client not contacted	31	1
685	Mama Lucy	5	26	26-35	F	2	Negative	3	Yes	14	Yes	16	No	19	Client not contacted	31	1
686	Mama Lucy	5	26	26-35	F	2	Negative	3	Yes	14	Yes	16	No	19	Client not contacted	31	1
687	Mama Lucy	5	46	46-55	F	2	Negative	3	Yes	14	Yes	16	No	19	Client not contacted	31	1
688	Mama Lucy	5	46	46-55	M	1	Negative	3	Yes	14	Yes	16	No	19	Client not contacted	31	1
689	Mama Lucy	5	26	26-35	M	1	Negative	3	Yes	14	Yes	16	No	19	Client not contacted	31	1
690	Mama Lucy	5	26	26-35	M	1	Negative	3	Yes	14	Yes	16	No	19	Client not contacted	31	1
691	Mama Lucy	5	26	26-35	M	1	Negative	3	Yes	14	Yes	16	No	19	Client not contacted	31	1
692	Mama Lucy	5	36	36-45	M	1	Negative	3	Yes	14	Yes	16	Yes	18			1
693	Mama Lucy	5	18	18-25	M	1	Negative	3	Yes	14	Yes	16	No	19	Client not contacted	31	1
694	Mama Lucy	5	18	18-25	M	1	Negative	3	Yes	14	Yes	16	No	19	Client not contacted	31	1
695	Mama Lucy	5	46	46-55	M	1	Negative	3	Yes	14	No	17	No	19	Pain	42	1
696	Mama Lucy	5	46	46-55	F	2	Negative	3	Yes	14	No	17	No	19	Was sick	36	1
697	Mama Lucy	5	46	46-55	F	2	Negative	3	Yes	14	No	17	No	19	Unavailable	37	1
698	Mama Lucy	5	36	36-45	F	2	Negative	3	Yes	14	No	17	No	19	Unavailable	37	1
699	Mama Lucy	5	26	26-35	F	2	Negative	3	Yes	14	No	17	No	19	Unavailable	37	1
700	Mama Lucy	5	26	26-35	F	2	Negative	3	Yes	14	No	17	No	19	Unavailable	37	1
701	Mama Lucy	5	26	26-35	F	2	Negative	3	Yes	14	No	17	No	19	Unavailable	37	1
702	Mama Lucy	5	26	26-35	F	2	Negative	3	Yes	14	No	17	No	19	Unavailable	37	1
703	Mama Lucy	5	26	26-35	F	2	Negative	3	Yes	14	No	17	No	19	Unavailable	37	1
704	Mama Lucy	5	26	26-35	F	2	Negative	3	Yes	14	No	17	No	19	Unavailable	37	1
705	Mama Lucy	5	26	26-35	F	2	Negative	3	Yes	14	No	17	No	19	Unavailable	37	1
706	Mama Lucy	5	26	26-35	F	2	Negative	3	Yes	14	No	17	No	19	Unavailable	37	1
707	Mama Lucy	5	26	26-35	F	2	Negative	3	Yes	14	No	17	No	19	Unavailable	37	1
708	Mama Lucy	5	18	18-25	F	2	Negative	3	Yes	14	No	17	No	19	Unavailable	37	1
709	Mama Lucy	5	46	46-55	F	2	Negative	3	Yes	14	No	17	No	19	Unavailable	37	1
710	Mama Lucy	5	18	18-25	F	2	Negative	3	Yes	14	No	17	No	19	Unavailable	37	1
711	Mama Lucy	5	25	18-25	M	1	Negative	3	Yes	14	No	17	No	19	Unavailable	37	1
712	Mama Lucy	5	26	26-35	M	1	Negative	3	Yes	14	No	17	No	19	Unavailable	37	1
713	Mama Lucy	5	26	26-35	M	1	Negative	3	Yes	14	No	17	No	19	Unavailable	37	1
714	Mama Lucy	5	26	26-35	M	1	Negative	3	Yes	14	No	17	No	19	Unavailable	37	1
715	Mama Lucy	5	26	26-35	M	1	Negative	3	Yes	14	No	17	No	19	Unavailable	37	1
716	Mama Lucy	5	26	26-35	M	1	Negative	3	Yes	14	No	17	No	19	Unavailable	37	1
717	Mama Lucy	5	26	26-35	M	1	Negative	3	Yes	14	No	17	No	19	Unavailable	37	1
718	Mama Lucy	5	26	26-35	M	1	Negative	3	Yes	14	No	17	No	19	Unavailable	37	1
719	Mama Lucy	5	26	26-35	M	1	Negative	3	Yes	14	No	17	No	19	Unavailable	37	1
720	Mama Lucy	5	26	26-35	M	1	Negative	3	Yes	14	No	17	No	19	Unavailable	37	1
721	Mama Lucy	5	46	46-55	M	1	Negative	3	Yes	14	No	17	No	19	Unavailable	37	1
722	Mama Lucy	5	36	36-45	M	1	Negative	3	Yes	14	No	17	No	19	Unavailable	37	1
723	Mama Lucy	5	36	36-45	M	1	Negative	3	Yes	14	Yes	16	No	19	Unavailable	37	1
724	Mama Lucy	5	25	18-25	M	1	Negative	3	Yes	14	No	17	No	19	Unavailable	37	1
725	Mama Lucy	5	46	46-55	M	1	Negative	3	Yes	14	No	17	No	19	Unavailable	37	1
726	Mama Lucy	5	18	18-25	M	1	Negative	3	Yes	14	No	17	No	19	Unavailable	37	1
727	Mama Lucy	5	46	46-55	M	1	Negative	3	Yes	14	No	17	No	19	Unavailable	37	1
728	Mama Lucy	5	46	46-55	F	2	Negative	3	Yes	14	Yes	16	No	19	Unavailable	37	1
729	Mama Lucy	5	18	18-25	F	2	Negative	3	Yes	14	Yes	16	No	19	Unavailable	37	1
730	Mama Lucy	5	26	26-35	F	2	Negative	3	Yes	14	Yes	16	No	19	Unavailable	37	1
731	Mama Lucy	5	26	26-35	F	2	Negative	3	Yes	14	Yes	16	No	19	Unavailable	37	1
732	Mama Lucy	5	26	26-35	F	2	Negative	3	Yes	14	Yes	16	No	19	Unavailable	37	1
733	Mama Lucy	5	26	26-35	M	1	Negative	3	Yes	14	Yes	16	No	19	Unavailable	37	1
734	Mama Lucy	5	18	18-25	M	1	Negative	3	Yes	14	Yes	16	No	19	Unavailable	37	1
735	Mama Lucy	5	18	18-25	M	1	Negative	3	Yes	14	Yes	16	No	19	Unavailable	37	1
736	Mama Lucy	5	26	26-35	F	2	Negative	3	Yes	14	No	17	No	19	Unavailable	37	1
737	Mama Lucy	5	46	46-55	F	2	Negative	3	Yes	14	No	17	No	19	Unavailable	37	1
738	Mama Lucy	5	36	36-45	M	1	Negative	3	Yes	14	No	17	No	19	Unavailable	37	1
739	Mama Lucy	5	26	26-35	M	1	Negative	3	Yes	14	No	17	No	19	Unavailable	37	1
740	Mama Lucy	5	46	46-55	M	1	Negative	3	Yes	14	No	17	No	19	Unavailable	37	1
741	Mama Lucy	5	36	36-45	F	2	Negative	3	Yes	14	Yes	16	No	19		26	1
742	Mama Lucy	5	36	36-45	F	2	Negative	3	Yes	14	Yes	16	No	19		26	1
743	Mama Lucy	5	36	36-45	M	1	Negative	3	Yes	14	No	17	No	19		26	1
744	Mama Lucy	5	18	18-25	F	2	Negative	3	Yes	14	No	17	No	19		26	1
745	Mama Lucy	5	46	46-55	M	1	Negative	3	Yes	14	Yes	16	Yes	18			1
746	Mama Lucy	5	36	36-45	F	2	Negative	3	Yes	14	Yes	16	Yes	18			1
747	Mama Lucy	5	26	26-35	F	2	Negative	3	Yes	14	Yes	16	Yes	18			1
748	Mama Lucy	5	26	26-35	F	2	Negative	3	Yes	14	Yes	16	Yes	18			1
749	Mama Lucy	5	18	18-25	F	2	Negative	3	Yes	14	Yes	16	Yes	18			1
750	Mama Lucy	5	46	46-55	F	2	Negative	3	Yes	14	Yes	16	Yes	18			1
751	Mama Lucy	5	26	26-35	F	2	Negative	3	Yes	14	Yes	16	No	19	Client not contacted	31	1
752	Mama Lucy	5	26	26-35	F	2	Negative	3	Yes	14	Yes	16	No	19	Client not contacted	31	1
753	Mama Lucy	5	46	46-55	F	2	Negative	3	Yes	14	Yes	16	Yes	18			1
754	Mama Lucy	5	36	36-45	F	2	Negative	3	Yes	14	Yes	16	Yes	18			1
755	Mama Lucy	5	36	36-45	F	2	Negative	3	Yes	14	Yes	16	Yes	18			1
756	Mama Lucy	5	36	36-45	F	2	Negative	3	Yes	14	Yes	16	Yes	18			1
757	Mama Lucy	5	36	36-45	M	1	Negative	3	Yes	14	Yes	16	Yes	18			1
758	Mama Lucy	5	26	26-35	M	1	Negative	3	Yes	14	Yes	16	No	19	Forgot, despite being sent message	24	1
759	Mama Lucy	5	26	26-35	M	1	Negative	3	Yes	14	Yes	16	No	19	Client not contacted	31	1
760	Mama Lucy	5	26	26-35	M	1	Negative	3	Yes	14	Yes	16	No	19	Client not contacted	31	1
761	Mama Lucy	5	26	26-35	M	1	Negative	3	Yes	14	Yes	16	No	19	Client not contacted	31	1
762	Mama Lucy	5	26	26-35	M	1	Negative	3	Yes	14	Yes	16	No	19	Client not contacted	31	1
763	Mama Lucy	5	26	26-35	M	1	Negative	3	Yes	14	Yes	16	No	19	Client not contacted	31	1
764	Mama Lucy	5	26	26-35	M	1	Negative	3	Yes	14	Yes	16	No	19	Client not contacted	31	1
765	Mama Lucy	5	18	18-25	M	1	Negative	3	Yes	14	Yes	16	Yes	18			1
766	Mama Lucy	5	46	46-55	M	1	Negative	3	Yes	14	Yes	16	Yes	18			1
767	Mama Lucy	5	36	36-45	M	1	Negative	3	Yes	14	Yes	16	Yes	18			1
768	Mama Lucy	5	36	36-45	M	1	Negative	3	Yes	14	Yes	16	Yes	18			1
769	Mama Lucy	5	18	18-25	M	1	Negative	3	Yes	14	Yes	16	Yes	18			1
770	Mama Lucy	5	46	46-55	F	2	Negative	3	Yes	14	Yes	16	Yes	18			1
771	Mama Lucy	5	18	18-25	M	1	Negative	3	Yes	14	No	17	No	19	Client not contacted	31	1
772	Mama Lucy	5	18	18-25	M	1	Negative	3	Yes	14	Yes	16	Yes	18			1
773	Mama Lucy	5	46	46-55	F	2	Negative	3	Yes	14	Yes	16	Yes	18			1
774	Mama Lucy	5	36	36-45	F	2	Negative	3	Yes	14	Yes	16	Yes	18			1
775	Mama Lucy	5	18	18-25	F	2	Negative	3	Yes	14	Yes	16	Yes	18			1
776	Mama Lucy	5	46	46-55	F	2	Negative	3	Yes	14	Yes	16	Yes	18			1
777	Mama Lucy	5	46	46-55	F	2	Negative	3	Yes	14	Yes	16	Yes	18			1
778	Mama Lucy	5	26	26-35	F	2	Negative	3	Yes	14	Yes	16	Yes	18			1
779	Mama Lucy	5	26	26-35	F	2	Negative	3	Yes	14	Yes	16	Yes	18			1
780	Mama Lucy	5	26	26-35	F	2	Negative	3	Yes	14	Yes	16	Yes	18			1
781	Mama Lucy	5	26	26-35	F	2	Negative	3	Yes	14	Yes	16	Yes	18			1
782	Mama Lucy	5	26	26-35	F	2	Negative	3	Yes	14	Yes	16	Yes	18			1
783	Mama Lucy	5	26	26-35	F	2	Negative	3	Yes	14	Yes	16	Yes	18			1
784	Mama Lucy	5	26	26-35	F	2	Negative	3	Yes	14	Yes	16	Yes	18			1
785	Mama Lucy	5	26	26-35	F	2	Negative	3	Yes	14	Yes	16	Yes	18			1
786	Mama Lucy	5	26	26-35	F	2	Negative	3	Yes	14	Yes	16	Yes	18			1
787	Mama Lucy	5	26	26-35	F	2	Negative	3	Yes	14	Yes	16	Yes	18			1
788	Mama Lucy	5	26	26-35	F	2	Negative	3	Yes	14	Yes	16	Yes	18			1
789	Mama Lucy	5	26	26-35	F	2	Negative	3	Yes	14	Yes	16	Yes	18			1
790	Mama Lucy	5	26	26-35	F	2	Negative	3	Yes	14	Yes	16	Yes	18			1
791	Mama Lucy	5	26	26-35	F	2	Negative	3	Yes	14	Yes	16	Yes	18			1
792	Mama Lucy	5	26	26-35	F	2	Negative	3	Yes	14	Yes	16	Yes	18			1
793	Mama Lucy	5	26	26-35	F	2	Negative	3	Yes	14	Yes	16	Yes	18			1
794	Mama Lucy	5	26	26-35	F	2	Negative	3	Yes	14	Yes	16	Yes	18			1
795	Mama Lucy	5	26	26-35	F	2	Negative	3	Yes	14	Yes	16	Yes	18			1
796	Mama Lucy	5	26	26-35	F	2	Negative	3	Yes	14	Yes	16	Yes	18			1
797	Mama Lucy	5	26	26-35	F	2	Negative	3	Yes	14	Yes	16	Yes	18			1
798	Mama Lucy	5	26	26-35	F	2	Negative	3	Yes	14	Yes	16	Yes	18			1
799	Mama Lucy	5	26	26-35	F	2	Negative	3	Yes	14	Yes	16	Yes	18			1
800	Mama Lucy	5	26	26-35	F	2	Negative	3	Yes	14	Yes	16	Yes	18			1
801	Mama Lucy	5	46	46-55	F	2	Negative	3	Yes	14	Yes	16	Yes	18			1
802	Mama Lucy	5	36	36-45	F	2	Negative	3	Yes	14	Yes	16	Yes	18			1
803	Mama Lucy	5	36	36-45	F	2	Negative	3	Yes	14	Yes	16	Yes	18			1
804	Mama Lucy	5	18	18-25	F	2	Negative	3	Yes	14	Yes	16	Yes	18			1
805	Mama Lucy	5	19	18-25	F	2	Negative	3	Yes	14	Yes	16	Yes	18			1
806	Mama Lucy	5	46	46-55	F	2	Negative	3	Yes	14	Yes	16	Yes	18			1
807	Mama Lucy	5	36	36-45	F	2	Negative	3	Yes	14	Yes	16	Yes	18			1
808	Mama Lucy	5	36	36-45	F	2	Negative	3	Yes	14	Yes	16	Yes	18			1
809	Mama Lucy	5	18	18-25	F	2	Negative	3	Yes	14	Yes	16	Yes	18			1
810	Mama Lucy	5	18	18-25	F	2	Negative	3	Yes	14	Yes	16	Yes	18			1
811	Mama Lucy	5	46	46-55	F	2	Negative	3	Yes	14	Yes	16	Yes	18			1
812	Mama Lucy	5	36	36-45	F	2	Negative	3	Yes	14	Yes	16	Yes	18			1
813	Mama Lucy	5	36	36-45	F	2	Negative	3	Yes	14	Yes	16	Yes	18			1
814	Mama Lucy	5	36	36-45	F	2	Negative	3	Yes	14	Yes	16	Yes	18			1
815	Mama Lucy	5	36	36-45	F	2	Negative	3	Yes	14	Yes	16	Yes	18			1
816	Mama Lucy	5	36	36-45	F	2	Negative	3	Yes	14	Yes	16	Yes	18			1
817	Mama Lucy	5	36	36-45	F	2	Negative	3	Yes	14	Yes	16	Yes	18			1
818	Mama Lucy	5	36	36-45	F	2	Negative	3	Yes	14	Yes	16	Yes	18			1
819	Mama Lucy	5	36	36-45	F	2	Negative	3	Yes	14	Yes	16	Yes	18			1
820	Mama Lucy	5	36	36-45	F	2	Negative	3	Yes	14	Yes	16	Yes	18			1
821	Mama Lucy	5	36	36-45	F	2	Negative	3	Yes	14	Yes	16	Yes	18			1
822	Mama Lucy	5	36	36-45	F	2	Negative	3	Yes	14	Yes	16	Yes	18			1
823	Mama Lucy	5	46	46-55	F	2	Negative	3	Yes	14	Yes	16	Yes	18			1
824	Mama Lucy	5	46	46-55	F	2	Negative	3	Yes	14	Yes	16	Yes	18			1
825	Mama Lucy	5	46	46-55	F	2	Negative	3	Yes	14	Yes	16	Yes	18			1
826	Mama Lucy	5	46	46-55	F	2	Negative	3	Yes	14	Yes	16	Yes	18			1
827	Mama Lucy	5	46	46-55	F	2	Negative	3	Yes	14	Yes	16	Yes	18			1
828	Mama Lucy	5	46	46-55	F	2	Negative	3	Yes	14	Yes	16	Yes	18			1
829	Mama Lucy	5	46	46-55	F	2	Negative	3	Yes	14	Yes	16	Yes	18			1
830	Mama Lucy	5	46	46-55	F	2	Negative	3	Yes	14	Yes	16	Yes	18			1
831	Mama Lucy	5	46	46-55	F	2	Negative	3	Yes	14	Yes	16	Yes	18			1
832	Mama Lucy	5	46	46-55	F	2	Negative	3	Yes	14	Yes	16	Yes	18			1
833	Mama Lucy	5	46	46-55	F	2	Negative	3	Yes	14	Yes	16	Yes	18			1
834	Mama Lucy	5	56	56-65	F	2	Negative	3	Yes	14	Yes	16	Yes	18			1
835	Mama Lucy	5	56	56-65	F	2	Negative	3	Yes	14	Yes	16	Yes	18			1
836	Mama Lucy	5	56	56-65	F	2	Negative	3	Yes	14	Yes	16	Yes	18			1
837	Mama Lucy	5	66	66-90	F	2	Negative	3	Yes	14	Yes	16	Yes	18			1
838	Mama Lucy	5	11	4─17	M	1	Negative	3	Yes	14	Yes	16	Yes	18			1
839	Mama Lucy	5	8	4─17	M	1	Negative	3	Yes	14	Yes	16	Yes	18			1
840	Mama Lucy	5	18	18-25	M	1	Negative	3	Yes	14	Yes	16	Yes	18			1
841	Mama Lucy	5	19	18-25	M	1	Negative	3	Yes	14	Yes	16	Yes	18			1
842	Mama Lucy	5	18	18-25	M	1	Negative	3	Yes	14	Yes	16	Yes	18			1
843	Mama Lucy	5	19	18-25	M	1	Negative	3	Yes	14	Yes	16	Yes	18			1
844	Mama Lucy	5	18	18-25	M	1	Negative	3	Yes	14	Yes	16	Yes	18			1
845	Mama Lucy	5	19	18-25	M	1	Negative	3	Yes	14	Yes	16	Yes	18			1
846	Mama Lucy	5	18	18-25	M	1	Negative	3	Yes	14	Yes	16	Yes	18			1
847	Mama Lucy	5	19	18-25	M	1	Negative	3	Yes	14	Yes	16	Yes	18			1
848	Mama Lucy	5	19	18-25	M	1	Negative	3	Yes	14	Yes	16	Yes	18			1
849	Mama Lucy	5	26	26-35	M	1	Negative	3	Yes	14	Yes	16	Yes	18			1
850	Mama Lucy	5	26	26-35	M	1	Negative	3	Yes	14	Yes	16	Yes	18			1
851	Mama Lucy	5	26	26-35	M	1	Negative	3	Yes	14	Yes	16	Yes	18			1
852	Mama Lucy	5	26	26-35	M	1	Negative	3	Yes	14	Yes	16	Yes	18			1
853	Mama Lucy	5	26	26-35	M	1	Negative	3	Yes	14	Yes	16	Yes	18			1
854	Mama Lucy	5	26	26-35	M	1	Negative	3	Yes	14	Yes	16	Yes	18			1
855	Mama Lucy	5	26	26-35	M	1	Negative	3	Yes	14	Yes	16	Yes	18			1
856	Mama Lucy	5	26	26-35	M	1	Negative	3	Yes	14	Yes	16	Yes	18			1
857	Mama Lucy	5	26	26-35	M	1	Negative	3	Yes	14	Yes	16	Yes	18			1
858	Mama Lucy	5	26	26-35	M	1	Negative	3	Yes	14	Yes	16	Yes	18			1
859	Mama Lucy	5	26	26-35	M	1	Negative	3	Yes	14	Yes	16	Yes	18			1
860	Mama Lucy	5	26	26-35	M	1	Negative	3	Yes	14	Yes	16	Yes	18			1
861	Mama Lucy	5	26	26-35	M	1	Negative	3	Yes	14	Yes	16	Yes	18			1
862	Mama Lucy	5	26	26-35	M	1	Negative	3	Yes	14	Yes	16	Yes	18			1
863	Mama Lucy	5	26	26-35	M	1	Negative	3	Yes	14	Yes	16	Yes	18			1
864	Mama Lucy	5	26	26-35	M	1	Negative	3	Yes	14	Yes	16	Yes	18			1
865	Mama Lucy	5	26	26-35	M	1	Negative	3	Yes	14	Yes	16	Yes	18			1
866	Mama Lucy	5	26	26-35	M	1	Negative	3	Yes	14	Yes	16	Yes	18			1
867	Mama Lucy	5	26	26-35	M	1	Negative	3	Yes	14	Yes	16	Yes	18			1
868	Mama Lucy	5	26	26-35	M	1	Negative	3	Yes	14	Yes	16	Yes	18			1
869	Mama Lucy	5	26	26-35	M	1	Negative	3	Yes	14	Yes	16	Yes	18			1
870	Mama Lucy	5	26	26-35	M	1	Negative	3	Yes	14	Yes	16	Yes	18			1
871	Mama Lucy	5	26	26-35	M	1	Negative	3	Yes	14	Yes	16	Yes	18			1
872	Mama Lucy	5	26	26-35	M	1	Negative	3	Yes	14	Yes	16	Yes	18			1
873	Mama Lucy	5	26	26-35	M	1	Negative	3	Yes	14	Yes	16	Yes	18			1
874	Mama Lucy	5	26	26-35	M	1	Negative	3	Yes	14	Yes	16	Yes	18			1
875	Mama Lucy	5	26	26-35	M	1	Negative	3	Yes	14	Yes	16	Yes	18			1
876	Mama Lucy	5	26	26-35	M	1	Negative	3	Yes	14	Yes	16	Yes	18			1
877	Mama Lucy	5	26	26-35	M	1	Negative	3	Yes	14	Yes	16	Yes	18			1
878	Mama Lucy	5	26	26-35	M	1	Negative	3	Yes	14	Yes	16	Yes	18			1
879	Mama Lucy	5	36	36-45	M	1	Negative	3	Yes	14	Yes	16	Yes	18			1
880	Mama Lucy	5	36	36-45	M	1	Negative	3	Yes	14	Yes	16	Yes	18			1
881	Mama Lucy	5	36	36-45	M	1	Negative	3	Yes	14	Yes	16	Yes	18			1
882	Mama Lucy	5	36	36-45	M	1	Negative	3	Yes	14	Yes	16	Yes	18			1
883	Mama Lucy	5	36	36-45	M	1	Negative	3	Yes	14	Yes	16	Yes	18			1
884	Mama Lucy	5	36	36-45	M	1	Negative	3	Yes	14	Yes	16	Yes	18			1
885	Mama Lucy	5	36	36-45	M	1	Negative	3	Yes	14	Yes	16	Yes	18			1
886	Mama Lucy	5	36	36-45	M	1	Negative	3	Yes	14	Yes	16	Yes	18			1
887	Mama Lucy	5	36	36-45	M	1	Negative	3	Yes	14	Yes	16	Yes	18			1
888	Mama Lucy	5	36	36-45	M	1	Negative	3	Yes	14	Yes	16	Yes	18			1
889	Mama Lucy	5	36	36-45	M	1	Negative	3	Yes	14	Yes	16	Yes	18			1
890	Mama Lucy	5	36	36-45	M	1	Negative	3	Yes	14	Yes	16	Yes	18			1
891	Mama Lucy	5	36	36-45	M	1	Negative	3	Yes	14	Yes	16	Yes	18			1
892	Mama Lucy	5	36	36-45	M	1	Negative	3	Yes	14	Yes	16	Yes	18			1
893	Mama Lucy	5	36	36-45	M	1	Negative	3	Yes	14	Yes	16	Yes	18			1
894	Mama Lucy	5	36	36-45	M	1	Negative	3	Yes	14	Yes	16	Yes	18			1
895	Mama Lucy	5	36	36-45	M	1	Negative	3	Yes	14	Yes	16	Yes	18			1
896	Mama Lucy	5	36	36-45	M	1	Negative	3	Yes	14	Yes	16	Yes	18			1
897	Mama Lucy	5	46	46-55	M	1	Negative	3	Yes	14	Yes	16	Yes	18			1
898	Mama Lucy	5	46	46-55	M	1	Negative	3	Yes	14	Yes	16	Yes	18			1
899	Mama Lucy	5	46	46-55	M	1	Negative	3	Yes	14	Yes	16	Yes	18			1
900	Mama Lucy	5	46	46-55	M	1	Negative	3	Yes	14	Yes	16	Yes	18			1
901	Mama Lucy	5	46	46-55	M	1	Negative	3	Yes	14	Yes	16	Yes	18			1
902	Mama Lucy	5	46	46-55	M	1	Negative	3	Yes	14	Yes	16	Yes	18			1
903	Mama Lucy	5	46	46-55	M	1	Negative	3	Yes	14	Yes	16	Yes	18			1
904	Mama Lucy	5	46	46-55	M	1	Negative	3	Yes	14	Yes	16	Yes	18			1
905	Mama Lucy	5	46	46-55	M	1	Negative	3	Yes	14	Yes	16	Yes	18			1
906	Mama Lucy	5	46	46-55	M	1	Negative	3	Yes	14	Yes	16	Yes	18			1
907	Mama Lucy	5	46	46-55	M	1	Negative	3	Yes	14	Yes	16	Yes	18			1
908	Mama Lucy	5	46	46-55	M	1	Negative	3	Yes	14	Yes	16	Yes	18			1
909	Mama Lucy	5	46	46-55	M	1	Negative	3	Yes	14	Yes	16	Yes	18			1
910	Mama Lucy	5	46	46-55	M	1	Negative	3	Yes	14	Yes	16	Yes	18			1
911	Mama Lucy	5	46	46-55	M	1	Negative	3	Yes	14	Yes	16	Yes	18			1
912	Mama Lucy	5	46	46-55	M	1	Negative	3	Yes	14	Yes	16	Yes	18			1
913	Mama Lucy	5	46	46-55	M	1	Negative	3	Yes	14	Yes	16	Yes	18			1
914	Mama Lucy	5	46	46-55	M	1	Negative	3	Yes	14	Yes	16	Yes	18			1
915	Mama Lucy	5	46	46-55	M	1	Negative	3	Yes	14	Yes	16	Yes	18			1
916	Mama Lucy	5	46	46-55	M	1	Negative	3	Yes	14	Yes	16	Yes	18			1
917	Mama Lucy	5	46	46-55	M	1	Negative	3	Yes	14	Yes	16	Yes	18			1
918	Mama Lucy	5	61	56-65	M	1	Negative	3	Yes	14	Yes	16	Yes	18			1
919	Mama Lucy	5	63	56-65	M	1	Negative	3	Yes	14	Yes	16	Yes	18			1
920	Mama Lucy	5	56	56-65	M	1	Negative	3	Yes	14	Yes	16	Yes	18			1
921	Mama Lucy	5	56	56-65	M	1	Negative	3	Yes	14	Yes	16	Yes	18			1
922	Mama Lucy	5	56	56-65	M	1	Negative	3	Yes	14	Yes	16	Yes	18			1
923	Mama Lucy	5	56	56-65	M	1	Negative	3	Yes	14	Yes	16	Yes	18			1
924	Mama Lucy	5	56	56-65	M	1	Negative	3	Yes	14	Yes	16	Yes	18			1
925	Mama Lucy	5	56	56-65	M	1	Negative	3	Yes	14	Yes	16	Yes	18			1
926	Mama Lucy	5	56	56-65	M	1	Negative	3	Yes	14	Yes	16	Yes	18			1
927	Mama Lucy	5	56	56-65	M	1	Negative	3	Yes	14	Yes	16	Yes	18			1
928	Mama Lucy	5	56	56-65	M	1	Negative	3	Yes	14	Yes	16	Yes	18			1
929	Mama Lucy	5	66	66-90	M	1	Negative	3	Yes	14	Yes	16	Yes	18			1
930	Mama Lucy	5	66	66-90	M	1	Negative	3	Yes	14	Yes	16	Yes	18			1
931	Mama Lucy	5	66	66-90	M	1	Negative	3	Yes	14	Yes	16	Yes	18			1
932	Mama Lucy	5	66	66-90	M	1	Negative	3	Yes	14	Yes	16	Yes	18			1
933	Mama Lucy	5	66	66-90	M	1	Negative	3	Yes	14	Yes	16	Yes	18			1
934	Mama Lucy	5	66	66-90	M	1	Negative	3	Yes	14	Yes	16	Yes	18			1
935	Mama Lucy	5	26	26-35	F	2	Positive	4	No	15	No	17	No	19	Unavailable	37	1
936	Mama Lucy	5	26	26-35	M	1	Negative	3	Yes	14	Yes	16	No	19	Unavailable	37	1
937	Mama Lucy	5	26	26-35	M	1	Negative	3	Yes	14	Yes	16	No	19	Unavailable	37	1
938	Mama Lucy	5	36	36-45	M	1	Negative	3	Yes	14	Yes	16	No	19	Unavailable	37	1
939	Mama Lucy	5	36	36-45	F	2	Negative	3	Yes	14	Yes	16	No	19	Unavailable	37	1
940	Riruta	6	18	18-25	F	2	Positive	4	No	15	No	17	No	19	Unavailable	37	1
941	Riruta	6	18	18-25	F	2	Positive	4	No	15	No	17	No	19	Unavailable	37	1
942	Riruta	6	26	26-35	F	2	Positive	4	No	15	No	17	No	19	Unavailable	37	1
943	Riruta	6	26	26-35	F	2	Positive	4	No	15	No	17	No	19	Unavailable	37	1
944	Riruta	6	56	56-65	F	2	Positive	4	No	15	No	17	No	19	Unavailable	37	1
945	Riruta	6	26	26-35	F	2	Positive	4	No	15	No	17	No	19	Unavailable	37	1
946	Riruta	6	26	26-35	F	2	Positive	4	No	15	No	17	No	19	Unavailable	37	1
947	Riruta	6	18	18-25	F	2	Positive	4	No	15	No	17	No	19	Unavailable	37	1
948	Riruta	6	26	26-35	F	2	Positive	4	No	15	No	17	No	19	Unavailable	37	1
949	Riruta	6	46	46-55	F	2	Negative	4	Yes	14	No	17	No	19	Unavailable	37	1
950	Riruta	6	36	36-45	M	1	Positive	4	No	15	No	17	No	19	Unavailable	37	1
951	Riruta	6	26	26-35	F	2	Negative	3	Yes	14	No	17	No	19	Unavailable	37	1
952	Riruta	6	18	18-25	F	2	Negative	3	Yes	14	No	17	No	19	Unavailable	37	1
953	Riruta	6	19	18-25	F	2	Negative	3	Yes	14	No	17	No	19	Unavailable	37	1
954	Riruta	6	18	18-25	F	2	Negative	3	Yes	14	No	17	No	19	Unavailable	37	1
955	Riruta	6	18	18-25	F	2	Negative	3	Yes	14	No	17	No	19	Unavailable	37	1
956	Riruta	6	18	18-25	F	2	Negative	3	Yes	14	No	17	No	19	Unavailable	37	1
957	Riruta	6	18	18-25	F	2	Negative	3	Yes	14	No	17	No	19	Unavailable	37	1
958	Riruta	6	26	26-35	F	2	Negative	3	Yes	14	No	17	No	19	Unavailable	37	1
959	Riruta	6	26	26-35	F	2	Negative	3	Yes	14	No	17	No	19	Unavailable	37	1
960	Riruta	6	26	26-35	F	2	Negative	3	Yes	14	No	17	No	19	Unavailable	37	1
961	Riruta	6	26	26-35	F	2	Negative	3	Yes	14	No	17	No	19	Unavailable	37	1
962	Riruta	6	18	18-25	F	2	Negative	3	Yes	14	No	17	No	19	Unavailable	37	1
963	Riruta	6	26	26-35	F	2	Negative	3	Yes	14	No	17	No	19	Unavailable	37	1
964	Riruta	6	18	18-25	F	2	Negative	3	Yes	14	No	17	No	19	Unavailable	37	1
965	Riruta	6	19	18-25	F	2	Negative	3	Yes	14	No	17	No	19	Unavailable	37	1
966	Riruta	6	19	18-25	F	2	Negative	3	Yes	14	No	17	No	19	Unavailable	37	1
967	Riruta	6	18	18-25	F	2	Negative	3	Yes	14	No	17	No	19	Unavailable	37	1
968	Riruta	6	19	18-25	F	2	Negative	3	Yes	14	No	17	No	19	Unavailable	37	1
969	Riruta	6	26	26-35	F	2	Negative	3	Yes	14	No	17	No	19	Unavailable	37	1
970	Riruta	6	26	26-35	F	2	Negative	3	Yes	14	No	17	No	19	Unavailable	37	1
971	Riruta	6	26	26-35	F	2	Negative	3	Yes	14	No	17	No	19	Unavailable	37	1
972	Riruta	6	19	18-25	F	2	Negative	3	Yes	14	No	17	No	19	Unavailable	37	1
973	Riruta	6	26	26-35	F	2	Negative	3	Yes	14	No	17	No	19	Unavailable	37	1
974	Riruta	6	46	46-55	F	2	Negative	3	Yes	14	No	17	No	19	Unavailable	37	1
975	Riruta	6	26	26-35	F	2	Negative	3	Yes	14	No	17	No	19	Unavailable	37	1
976	Riruta	6	19	18-25	F	2	Negative	3	Yes	14	No	17	No	19	Unavailable	37	1
977	Riruta	6	46	46-55	F	2	Negative	3	Yes	14	No	17	No	19	Unavailable	37	1
978	Riruta	6	36	36-45	F	2	Negative	3	Yes	14	No	17	No	19	Unavailable	37	1
979	Riruta	6	26	26-35	F	2	Negative	3	Yes	14	No	17	No	19	Unavailable	37	1
980	Riruta	6	36	36-45	F	2	Negative	3	Yes	14	No	17	No	19	Unavailable	37	1
981	Riruta	6	26	26-35	F	2	Negative	3	Yes	14	No	17	No	19	Unavailable	37	1
982	Riruta	6	36	36-45	F	2	Negative	3	Yes	14	No	17	No	19	Unavailable	37	1
983	Riruta	6	36	36-45	F	2	Negative	3	Yes	14	No	17	No	19	Unavailable	37	1
984	Riruta	6	36	36-45	F	2	Negative	3	Yes	14	No	17	No	19	Unavailable	37	1
985	Riruta	6	36	36-45	F	2	Negative	3	Yes	14	No	17	No	19	Unavailable	37	1
986	Riruta	6	26	26-35	F	2	Negative	3	Yes	14	No	17	No	19	Unavailable	37	1
987	Riruta	6	46	46-55	F	2	Negative	3	Yes	14	No	17	No	19	Unavailable	37	1
988	Riruta	6	26	26-35	F	2	Negative	3	Yes	14	No	17	No	19	Unavailable	37	1
989	Riruta	6	36	36-45	F	2	Negative	3	Yes	14	No	17	No	19	Unavailable	37	1
990	Riruta	6	18	18-25	F	2	Negative	3	Yes	14	No	17	No	19	Unavailable	37	1
991	Riruta	6	26	26-35	F	2	Negative	3	Yes	14	No	17	No	19	Unavailable	37	1
992	Riruta	6	46	46-55	F	2	Negative	3	Yes	14	No	17	No	19	Unavailable	37	1
993	Riruta	6	36	36-45	F	2	Negative	3	Yes	14	Yes	16	No	19	Unavailable	37	1
994	Riruta	6	26	26-35	F	2	Negative	3	Yes	14	No	17	No	19	Unavailable	37	1
995	Riruta	6	36	36-45	F	2	Negative	3	Yes	14	No	17	No	19	Unavailable	37	1
996	Riruta	6	36	36-45	F	2	Negative	3	Yes	14	No	17	No	19	Unavailable	37	1
997	Riruta	6	26	26-35	F	2	Negative	3	Yes	14	No	17	No	19	Unavailable	37	1
998	Riruta	6	26	26-35	F	2	Negative	3	Yes	14	No	17	No	19	Unavailable	37	1
999	Riruta	6	26	26-35	F	2	Negative	3	Yes	14	No	17	No	19	Unavailable	37	1
1000	Riruta	6	36	36-45	F	2	Negative	3	Yes	14	No	17	No	19	Unavailable	37	1
1001	Riruta	6	26	26-35	F	2	Negative	3	Yes	14	No	17	No	19	Unavailable	37	1
1002	Riruta	6	36	36-45	F	2	Negative	3	Yes	14	No	17	No	19	Unavailable	37	1
1003	Riruta	6	26	26-35	F	2	Negative	3	Yes	14	No	17	No	19	Unavailable	37	1
1004	Riruta	6	19	18-25	F	2	Negative	3	Yes	14	No	17	No	19	Unavailable	37	1
1005	Riruta	6	46	46-55	F	2	Negative	3	Yes	14	No	17	No	19	Unavailable	37	1
1006	Riruta	6	46	46-55	F	2	Negative	3	Yes	14	No	17	No	19	Unavailable	37	1
1007	Riruta	6	18	18-25	F	2	Negative	3	Yes	14	No	17	No	19	Unavailable	37	1
1008	Riruta	6	19	18-25	F	2	Negative	3	Yes	14	No	17	No	19	Unavailable	37	1
1009	Riruta	6	19	18-25	F	2	Negative	3	Yes	14	No	17	No	19	Unavailable	37	1
1010	Riruta	6	19	18-25	M	1	Negative	3	Yes	14	No	17	No	19	Unavailable	37	1
1011	Riruta	6	18	18-25	M	1	Negative	3	Yes	14	No	17	No	19	Unavailable	37	1
1012	Riruta	6	26	26-35	M	1	Negative	3	Yes	14	No	17	No	19	Unavailable	37	1
1013	Riruta	6	19	18-25	M	1	Negative	3	Yes	14	No	17	No	19	Unavailable	37	1
1014	Riruta	6	18	18-25	M	1	Negative	3	Yes	14	No	17	No	19	Unavailable	37	1
1015	Riruta	6	19	18-25	M	1	Negative	3	Yes	14	No	17	No	19	Unavailable	37	1
1016	Riruta	6	19	18-25	M	1	Negative	3	Yes	14	No	17	No	19	Unavailable	37	1
1017	Riruta	6	18	18-25	F	2	Negative	3	Yes	14	Yes	16	No	19	Unavailable	37	1
1018	Riruta	6	26	26-35	F	2	Negative	3	Yes	14	Yes	16	No	19	Unavailable	37	1
1019	Riruta	6	26	26-35	F	2	Negative	3	Yes	14	Yes	16	No	19	Unavailable	37	1
1020	Riruta	6	26	26-35	F	2	Negative	3	Yes	14	Yes	16	No	19	Unavailable	37	1
1021	Riruta	6	26	26-35	F	2	Negative	3	Yes	14	Yes	16	No	19	Unavailable	37	1
1022	Riruta	6	26	26-35	F	2	Negative	3	Yes	14	Yes	16	No	19	Unavailable	37	1
1023	Riruta	6	26	26-35	F	2	Negative	3	Yes	14	Yes	16	No	19	Unavailable	37	1
1024	Riruta	6	26	26-35	F	2	Negative	3	Yes	14	Yes	16	No	19	Unavailable	37	1
1025	Riruta	6	19	18-25	F	2	Negative	3	Yes	14	Yes	16	No	19	Unavailable	37	1
1026	Riruta	6	26	26-35	F	2	Negative	3	Yes	14	Yes	16	No	19	Unavailable	37	1
1027	Riruta	6	46	46-55	F	2	Negative	3	Yes	14	Yes	16	No	19	Unavailable	37	1
1028	Riruta	6	26	26-35	F	2	Negative	3	Yes	14	Yes	16	No	19	Unavailable	37	1
1029	Riruta	6	26	26-35	F	2	Negative	3	Yes	14	Yes	16	No	19	Unavailable	37	1
1030	Riruta	6	26	26-35	F	2	Negative	3	Yes	14	Yes	16	No	19	Unavailable	37	1
1031	Riruta	6	36	36-45	F	2	Negative	3	Yes	14	Yes	16	Yes	18			1
1032	Riruta	6	18	18-25	F	2	Negative	3	Yes	14	Yes	16	No	19	Unavailable	37	1
1033	Riruta	6	46	46-55	F	2	Negative	3	Yes	14	Yes	16	No	19	Unavailable	37	1
1034	Riruta	6	26	26-35	F	2	Negative	3	Yes	14	Yes	16	No	19	Unavailable	37	1
1035	Riruta	6	26	26-35	F	2	Negative	3	Yes	14	Yes	16	No	19	Unavailable	37	1
1036	Riruta	6	26	26-35	F	2	Negative	3	Yes	14	Yes	16	No	19	Unavailable	37	1
1037	Riruta	6	18	18-25	F	2	Negative	3	Yes	14	Yes	16	Yes	18			1
1038	Riruta	6	46	46-55	F	2	Negative	3	Yes	14	Yes	16	No	19	Unavailable	37	1
1039	Riruta	6	26	26-35	F	2	Negative	3	Yes	14	Yes	16	No	19	Unavailable	37	1
1040	Riruta	6	46	46-55	M	1	Negative	3	Yes	14	Yes	16	No	19	Unavailable	37	1
1041	Riruta	6	19	18-25	M	1	Negative	3	Yes	14	Yes	16	Yes	18			1
1042	Riruta	6	19	18-25	M	1	Negative	3	Yes	14	Yes	16	Yes	18			1
1043	Riruta	6	46	46-55	M	1	Negative	3	Yes	14	Yes	16	No	19	Unavailable	37	1
1044	Riruta	6	46	46-55	F	2	Negative	3	Yes	14	No	17	No	19	Unavailable	37	1
1045	Riruta	6	23	18-25	F	2	Negative	3	Yes	14	No	17	No	19	Unavailable	37	1
1046	Riruta	6	18	18-25	F	2	Negative	3	Yes	14	No	17	No	19	Unavailable	37	1
1047	Riruta	6	18	18-25	F	2	Negative	3	Yes	14	No	17	No	19	Unavailable	37	1
1048	Riruta	6	19	18-25	F	2	Negative	3	Yes	14	No	17	No	19	Unavailable	37	1
1049	Riruta	6	18	18-25	F	2	Negative	3	Yes	14	No	17	No	19	Unavailable	37	1
1050	Riruta	6	26	26-35	F	2	Negative	3	Yes	14	No	17	No	19	Unavailable	37	1
1051	Riruta	6	26	26-35	F	2	Negative	3	Yes	14	No	17	No	19	Unavailable	37	1
1052	Riruta	6	26	26-35	F	2	Negative	3	Yes	14	No	17	No	19	Unavailable	37	1
1053	Riruta	6	19	18-25	F	2	Negative	3	Yes	14	No	17	No	19	Unavailable	37	1
1054	Riruta	6	26	26-35	F	2	Negative	3	Yes	14	No	17	No	19	Unavailable	37	1
1055	Riruta	6	26	26-35	F	2	Negative	3	Yes	14	No	17	No	19	Unavailable	37	1
1056	Riruta	6	18	18-25	F	2	Negative	3	Yes	14	No	17	No	19	Unavailable	37	1
1057	Riruta	6	19	18-25	F	2	Negative	3	Yes	14	No	17	No	19	Unavailable	37	1
1058	Riruta	6	26	26-35	F	2	Negative	3	Yes	14	No	17	No	19	Unavailable	37	1
1059	Riruta	6	18	18-25	F	2	Negative	3	Yes	14	No	17	No	19	Unavailable	37	1
1060	Riruta	6	19	18-25	F	2	Negative	3	Yes	14	No	17	No	19	Unavailable	37	1
1061	Riruta	6	46	46-55	F	2	Negative	3	Yes	14	No	17	No	19	Unavailable	37	1
1062	Riruta	6	36	36-45	F	2	Negative	3	Yes	14	No	17	No	19	Unavailable	37	1
1063	Riruta	6	36	36-45	F	2	Negative	3	Yes	14	No	17	No	19	Unavailable	37	1
1064	Riruta	6	36	36-45	F	2	Negative	3	Yes	14	Yes	16	No	19	Unavailable	37	1
1065	Riruta	6	36	36-45	F	2	Negative	3	Yes	14	Yes	16	Yes	18			1
1066	Riruta	6	36	36-45	F	2	Negative	3	Yes	14	No	17	No	19	Unavailable	37	1
1067	Riruta	6	18	18-25	F	2	Negative	3	Yes	14	No	17	No	19	Unavailable	37	1
1068	Riruta	6	18	18-25	F	2	Negative	3	Yes	14	No	17	No	19	Unavailable	37	1
1069	Riruta	6	26	26-35	F	2	Negative	3	Yes	14	No	17	No	19	Unavailable	37	1
1070	Riruta	6	26	26-35	F	2	Negative	3	Yes	14	No	17	No	19	Unavailable	37	1
1071	Riruta	6	26	26-35	F	2	Negative	3	Yes	14	No	17	No	19	Unavailable	37	1
1072	Riruta	6	26	26-35	F	2	Negative	3	Yes	14	No	17	No	19	Unavailable	37	1
1073	Riruta	6	26	26-35	F	2	Negative	3	Yes	14	No	17	No	19	Unavailable	37	1
1074	Riruta	6	36	36-45	F	2	Negative	3	Yes	14	No	17	No	19	Unavailable	37	1
1075	Riruta	6	46	46-55	F	2	Negative	3	Yes	14	No	17	No	19	Unavailable	37	1
1076	Riruta	6	19	18-25	F	2	Negative	3	Yes	14	No	17	No	19	Unavailable	37	1
1077	Riruta	6	18	18-25	F	2	Negative	3	Yes	14	No	17	No	19	Unavailable	37	1
1078	Riruta	6	26	26-35	F	2	Negative	3	Yes	14	No	17	No	19	Unavailable	37	1
1079	Riruta	6	26	26-35	F	2	Negative	3	Yes	14	No	17	No	19	Unavailable	37	1
1080	Riruta	6	26	26-35	F	2	Negative	3	Yes	14	No	17	No	19	Unavailable	37	1
1081	Riruta	6	19	18-25	M	1	Negative	3	Yes	14	No	17	No	19	Unavailable	37	1
1082	Riruta	6	26	26-35	M	1	Negative	3	Yes	14	No	17	No	19	Unavailable	37	1
1083	Riruta	6	26	26-35	M	1	Negative	3	Yes	14	No	17	No	19	Unavailable	37	1
1084	Riruta	6	19	18-25	M	1	Negative	3	Yes	14	No	17	No	19	Unavailable	37	1
1085	Riruta	6	18	18-25	M	1	Negative	3	Yes	14	No	17	No	19	Unavailable	37	1
1086	Riruta	6	46	46-55	M	1	Negative	3	Yes	14	No	17	No	19	Unavailable	37	1
1087	Riruta	6	26	26-35	M	1	Negative	3	Yes	14	No	17	No	19	Unavailable	37	1
1088	Riruta	6	46	46-55	M	1	Negative	3	Yes	14	No	17	No	19	Unavailable	37	1
1089	Riruta	6	19	18-25	M	1	Negative	3	Yes	14	No	17	No	19	Unavailable	37	1
1090	Riruta	6	18	18-25	M	1	Negative	3	Yes	14	No	17	No	19	Unavailable	37	1
1091	Riruta	6	18	18-25	M	1	Negative	3	Yes	14	No	17	No	19	Unavailable	37	1
1092	Riruta	6	26	26-35	M	1	Negative	3	Yes	14	No	17	No	19	Unavailable	37	1
1093	Riruta	6	19	18-25	F	2	Negative	3	Yes	14	Yes	16	No	19	Unavailable	37	1
1094	Riruta	6	46	46-55	F	2	Negative	3	Yes	14	Yes	16	No	19	Unavailable	37	1
1095	Riruta	6	66	66-90	F	2	Negative	3	Yes	14	Yes	16	No	19	Unavailable	37	1
1096	Riruta	6	19	18-25	F	2	Negative	3	Yes	14	Yes	16	No	19	Unavailable	37	1
1097	Riruta	6	36	36-45	F	2	Negative	3	Yes	14	Yes	16	No	19	Unavailable	37	1
1098	Riruta	6	36	36-45	F	2	Negative	3	Yes	14	Yes	16	No	19	Unavailable	37	1
1099	Riruta	6	36	36-45	F	2	Negative	3	Yes	14	Yes	16	No	19	Unavailable	37	1
1100	Riruta	6	26	26-35	F	2	Negative	3	Yes	14	Yes	16	No	19	Unavailable	37	1
1101	Riruta	6	19	18-25	M	1	Negative	3	Yes	14	Yes	16	No	19	Unavailable	37	1
1102	Riruta	6	46	46-55	M	1	Negative	3	Yes	14	Yes	16	No	19	Unavailable	37	1
1103	Riruta	6	46	46-55	F	2	Negative	3	Yes	14	Yes	16	No	19	Unavailable	37	1
1104	Riruta	6	18	18-25	F	2	Negative	3	Yes	14	Yes	16	No	19	Unavailable	37	1
1105	Riruta	6	18	18-25	F	2	Negative	3	Yes	14	Yes	16	No	19	Unavailable	37	1
1106	Riruta	6	19	18-25	M	1	Negative	3	Yes	14	Yes	16	No	19	Unavailable	37	1
1107	Riruta	6	26	26-35	F	2	Negative	3	Yes	14	No	17	No	19	Unavailable	37	1
1108	Riruta	6	26	26-35	F	2	Negative	3	Yes	14	No	17	No	19	Unavailable	37	1
1109	Riruta	6	26	26-35	F	2	Negative	3	Yes	14	No	17	No	19	Unavailable	37	1
1110	Riruta	6	26	26-35	F	2	Negative	3	Yes	14	No	17	No	19	Unavailable	37	1
1111	Riruta	6	26	26-35	F	2	Negative	3	Yes	14	No	17	No	19	Unavailable	37	1
1112	Riruta	6	26	26-35	F	2	Negative	3	Yes	14	No	17	No	19	Unavailable	37	1
1113	Riruta	6	18	18-25	F	2	Negative	3	Yes	14	No	17	No	19	Unavailable	37	1
1114	Riruta	6	19	18-25	F	2	Negative	3	Yes	14	No	17	No	19	Unavailable	37	1
1115	Riruta	6	18	18-25	F	2	Negative	3	Yes	14	No	17	No	19	Unavailable	37	1
1116	Riruta	6	26	26-35	F	2	Negative	3	Yes	14	No	17	No	19	Unavailable	37	1
1117	Riruta	6	46	46-55	F	2	Negative	3	Yes	14	No	17	No	19	Unavailable	37	1
1118	Riruta	6	46	46-55	F	2	Negative	3	Yes	14	No	17	No	19	Unavailable	37	1
1119	Riruta	6	46	46-55	F	2	Negative	3	Yes	14	No	17	No	19	Unavailable	37	1
1120	Riruta	6	26	26-35	F	2	Negative	3	Yes	14	No	17	No	19	Unavailable	37	1
1121	Riruta	6	19	18-25	M	1	Negative	3	Yes	14	No	17	No	19	Unavailable	37	1
1122	Riruta	6	36	36-45	M	1	Negative	3	Yes	14	No	17	No	19	Unavailable	37	1
1123	Riruta	6	26	26-35	M	1	Negative	3	Yes	14	No	17	No	19	Unavailable	37	1
1124	Riruta	6	19	18-25	M	1	Negative	3	Yes	14	No	17	No	19	Unavailable	37	1
1125	Riruta	6	26	26-35	M	1	Negative	3	Yes	14	No	17	No	19	Unavailable	37	1
1126	Riruta	6	18	18-25	M	1	Negative	3	Yes	14	No	17	No	19	Unavailable	37	1
1127	Riruta	6	46	46-55	M	1	Negative	3	Yes	14	No	17	No	19	Unavailable	37	1
1128	Riruta	6	46	46-55	F	2	Negative	3	Yes	14	Yes	16	No	19	Unavailable	37	1
1129	Riruta	6	26	26-35	F	2	Negative	3	Yes	14	Yes	16	No	19	Unavailable	37	1
1130	Riruta	6	26	26-35	F	2	Negative	3	Yes	14	Yes	16	No	19	Unavailable	37	1
1131	Riruta	6	18	18-25	F	2	Negative	3	Yes	14	Yes	16	No	19	Unavailable	37	1
1132	Riruta	6	19	18-25	F	2	Negative	3	Yes	14	Yes	16	No	19	Unavailable	37	1
1133	Riruta	6	11	4─17	F	2	Negative	3	Yes	14	Yes	16	No	19	Unavailable	37	1
1134	Riruta	6	19	18-25	F	2	Negative	3	Yes	14	Yes	16	Yes	18			1
1135	Riruta	6	26	26-35	F	2	Negative	3	Yes	14	Yes	16	No	19	Unavailable	37	1
1136	Riruta	6	46	46-55	F	2	Negative	3	Yes	14	Yes	16	No	19	Unavailable	37	1
1137	Riruta	6	46	46-55	F	2	Negative	3	Yes	14	Yes	16	No	19	Unavailable	37	1
1138	Riruta	6	46	46-55	F	2	Negative	3	Yes	14	Yes	16	No	19	Unavailable	37	1
1139	Riruta	6	26	26-35	F	2	Negative	3	Yes	14	Yes	16	No	19	Unavailable	37	1
1140	Riruta	6	46	46-55	F	2	Negative	3	Yes	14	Yes	16	No	19	Unavailable	37	1
1141	Riruta	6	26	26-35	F	2	Negative	3	Yes	14	Yes	16	No	19	Unavailable	37	1
1142	Riruta	6	18	18-25	F	2	Negative	3	Yes	14	Yes	16	Yes	18			1
1143	Riruta	6	19	18-25	F	2	Negative	3	Yes	14	Yes	16	Yes	18			1
1144	Riruta	6	18	18-25	F	2	Negative	3	Yes	14	Yes	16	Yes	18			1
1145	Riruta	6	26	26-35	F	2	Negative	3	Yes	14	Yes	16	No	19	Unavailable	37	1
1146	Riruta	6	26	26-35	F	2	Negative	3	Yes	14	Yes	16	No	19		22	1
1147	Riruta	6	26	26-35	F	2	Negative	3	Yes	14	Yes	16	No	19		22	1
1148	Riruta	6	18	18-25	F	2	Negative	3	Yes	14	Yes	16	No	19		22	1
1149	Riruta	6	19	18-25	F	2	Negative	3	Yes	14	Yes	16	No	19		22	1
1150	Riruta	6	26	26-35	F	2	Negative	3	Yes	14	Yes	16	No	19		22	1
1151	Riruta	6	18	18-25	F	2	Negative	3	Yes	14	Yes	16	No	19		22	1
1152	Riruta	6	26	26-35	F	2	Negative	3	Yes	14	Yes	16	No	19		22	1
1153	Riruta	6	26	26-35	F	2	Negative	3	Yes	14	Yes	16	No	19		22	1
1154	Riruta	6	26	26-35	F	2	Negative	3	Yes	14	Yes	16	No	19		22	1
1155	Riruta	6	26	26-35	F	2	Negative	3	Yes	14	Yes	16	No	19		22	1
1156	Riruta	6	26	26-35	F	2	Negative	3	Yes	14	Yes	16	No	19		22	1
1157	Riruta	6	26	26-35	F	2	Negative	3	Yes	14	Yes	16	No	19		22	1
1158	Riruta	6	26	26-35	F	2	Negative	3	Yes	14	Yes	16	No	19		22	1
1159	Riruta	6	26	26-35	F	2	Negative	3	Yes	14	Yes	16	No	19		22	1
1160	Riruta	6	36	36-45	F	2	Negative	3	Yes	14	Yes	16	Yes	18			1
1161	Riruta	6	46	46-55	F	2	Negative	3	Yes	14	Yes	16	No	19		22	1
1162	Riruta	6	19	18-25	F	2	Negative	3	Yes	14	Yes	16	No	19		22	1
1163	Riruta	6	18	18-25	F	2	Negative	3	Yes	14	Yes	16	Yes	18			1
1164	Riruta	6	26	26-35	F	2	Negative	3	Yes	14	Yes	16	No	19		22	1
1165	Riruta	6	46	46-55	M	1	Negative	3	Yes	14	Yes	16	No	19		22	1
1166	Riruta	6	26	26-35	M	1	Negative	3	Yes	14	Yes	16	No	19		22	1
1167	Riruta	6	18	18-25	M	1	Negative	3	Yes	14	Yes	16	No	19		22	1
1168	Riruta	6	26	26-35	M	1	Negative	3	Yes	14	Yes	16	No	19		22	1
1169	Riruta	6	36	36-45	M	1	Negative	3	Yes	14	Yes	16	No	19		22	1
1170	Riruta	6	26	26-35	F	2	Negative	3	Yes	14	No	17	No	19	Forgot, despite being sent message	24	1
1171	Riruta	6	36	36-45	F	2	Negative	3	Yes	14	No	17	No	19	Forgot, despite being sent message	24	1
1172	Riruta	6	36	36-45	F	2	Negative	3	Yes	14	Yes	16	No	19	Forgot, despite being sent message	24	1
1173	Riruta	6	26	26-35	F	2	Negative	3	Yes	14	No	17	No	19	Unavailable	37	1
1174	Riruta	6	26	26-35	F	2	Negative	3	Yes	14	No	17	No	19	Venue of exercise locked	43	1
1175	Riruta	6	18	18-25	F	2	Negative	3	Yes	14	No	17	No	19	Unavailable	37	1
1176	Riruta	6	36	36-45	F	2	Negative	3	Yes	14	No	17	No	19		25	1
1177	Riruta	6	36	36-45	M	1	Negative	3	Yes	14	Yes	16	Yes	18			1
1178	Riruta	6	36	36-45	F	2	Negative	3	Yes	14	Yes	16	No	19		25	1
1179	Riruta	6	26	26-35	F	2	Negative	3	Yes	14	Yes	16	No	19		25	1
1180	Riruta	6	26	26-35	M	1	Negative	3	Yes	14	No	17	No	19		26	1
1181	Riruta	6	36	36-45	M	1	Negative	3	Yes	14	Yes	16	No	19		26	1
1182	Riruta	6	26	26-35	F	2	Negative	3	Yes	14	Yes	16	No	19	Late for previous dose, thus affecting subsequent vaccinations	27	1
1183	Riruta	6	26	26-35	M	1	Negative	3	Yes	14	Yes	16	No	19	Late for previous dose, thus affecting subsequent vaccinations	27	1
1184	Riruta	6	46	46-55	F	2	Negative	3	Yes	14	No	17	No	19	Late for previous dose, thus affecting subsequent vaccinations	27	1
1185	Riruta	6	18	18-25	F	2	Negative	3	Yes	14	No	17	No	19	Late for previous dose, thus affecting subsequent vaccinations	27	1
1186	Riruta	6	36	36-45	F	2	Negative	3	Yes	14	No	17	No	19		26	1
1187	Riruta	6	26	26-35	F	2	Negative	3	Yes	14	No	17	No	19		26	1
1188	Riruta	6	36	36-45	F	2	Negative	3	Yes	14	Yes	16	No	19	Client not contacted	31	1
1189	Riruta	6	19	18-25	F	2	Negative	3	Yes	14	Yes	16	No	19	Pregnant	34	1
1190	Riruta	6	36	36-45	F	2	Negative	3	Yes	14	Yes	16	Yes	18			1
1191	Riruta	6	26	26-35	F	2	Negative	3	Yes	14	No	17	No	19	Was sick	36	1
1192	Riruta	6	36	36-45	F	2	Negative	3	Yes	14	No	17	No	19	Unavailable	37	1
1193	Riruta	6	26	26-35	F	2	Negative	3	Yes	14	No	17	No	19	Unavailable	37	1
1194	Riruta	6	43	36-45	F	2	Negative	3	Yes	14	No	17	No	19	Unavailable	37	1
1195	Riruta	6	26	26-35	F	2	Negative	3	Yes	14	No	17	No	19	Unavailable	37	1
1196	Riruta	6	18	18-25	F	2	Negative	3	Yes	14	No	17	No	19	Unavailable	37	1
1197	Riruta	6	46	46-55	F	2	Negative	3	Yes	14	No	17	No	19	Unavailable	37	1
1198	Riruta	6	26	26-35	F	2	Negative	3	Yes	14	No	17	No	19	Unavailable	37	1
1199	Riruta	6	36	36-45	F	2	Negative	3	Yes	14	Yes	16	No	19	Unavailable	37	1
1200	Riruta	6	26	26-35	F	2	Negative	3	Yes	14	No	17	No	19	Unavailable	37	1
1201	Riruta	6	26	26-35	F	2	Negative	3	Yes	14	No	17	No	19	Unavailable	37	1
1202	Riruta	6	26	26-35	F	2	Negative	3	Yes	14	No	17	No	19	Unavailable	37	1
1203	Riruta	6	36	36-45	F	2	Negative	3	Yes	14	No	17	No	19	Unavailable	37	1
1204	Riruta	6	36	36-45	F	2	Negative	3	Yes	14	No	17	No	19	Unavailable	37	1
1205	Riruta	6	36	36-45	F	2	Negative	3	Yes	14	No	17	No	19	Unavailable	37	1
1206	Riruta	6	36	36-45	F	2	Negative	3	Yes	14	Yes	16	Yes	18			1
1207	Riruta	6	43	36-45	F	2	Negative	3	Yes	14	No	17	No	19	Unavailable	37	1
1208	Riruta	6	36	36-45	F	2	Negative	3	Yes	14	No	17	No	19	Unavailable	37	1
1209	Riruta	6	26	26-35	F	2	Negative	3	Yes	14	No	17	No	19	Unavailable	37	1
1210	Riruta	6	46	46-55	F	2	Negative	3	Yes	14	No	17	No	19	Unavailable	37	1
1211	Riruta	6	26	26-35	F	2	Negative	3	Yes	14	No	17	No	19	Unavailable	37	1
1212	Riruta	6	18	18-25	F	2	Negative	3	Yes	14	No	17	No	19	Unavailable	37	1
1213	Riruta	6	26	26-35	M	1	Negative	3	Yes	14	No	17	No	19	Unavailable	37	1
1214	Riruta	6	26	26-35	M	1	Negative	3	Yes	14	No	17	No	19	Unavailable	37	1
1215	Riruta	6	36	36-45	F	2	Negative	3	Yes	14	Yes	16	No	19	Unavailable	37	1
1216	Riruta	6	26	26-35	F	2	Negative	3	Yes	14	Yes	16	No	19	Unavailable	37	1
1217	Riruta	6	36	36-45	F	2	Negative	3	Yes	14	Yes	16	Yes	18			1
1218	Riruta	6	36	36-45	F	2	Negative	3	Yes	14	Yes	16	Yes	18			1
1219	Riruta	6	26	26-35	F	2	Negative	3	Yes	14	Yes	16	No	19	Unavailable	37	1
1220	Riruta	6	36	36-45	F	2	Negative	3	Yes	14	Yes	16	No	19	Unavailable	37	1
1221	Riruta	6	26	26-35	F	2	Negative	3	Yes	14	Yes	16	No	19	Unavailable	37	1
1222	Riruta	6	36	36-45	F	2	Negative	3	Yes	14	Yes	16	Yes	18			1
1223	Riruta	6	26	26-35	F	2	Negative	3	Yes	14	Yes	16	No	19	Unavailable	37	1
1224	Riruta	6	36	36-45	F	2	Negative	3	Yes	14	Yes	16	No	19	Unavailable	37	1
1225	Riruta	6	36	36-45	F	2	Negative	3	Yes	14	Yes	16	No	19	Unavailable	37	1
1226	Riruta	6	26	26-35	M	1	Negative	3	Yes	14	Yes	16	No	19	Unavailable	37	1
1227	Riruta	6	19	18-25	M	1	Negative	3	Yes	14	Yes	16	No	19	Unavailable	37	1
1228	Riruta	6	26	26-35	M	1	Negative	3	Yes	14	Yes	16	No	19	Unavailable	37	1
1229	Riruta	6	26	26-35	F	2	Negative	3	Yes	14	Yes	16	Yes	18			1
1230	Riruta	6	36	36-45	F	2	Negative	3	Yes	14	No	17	No	19	Unavailable	37	1
1231	Riruta	6	26	26-35	F	2	Negative	3	Yes	14	No	17	No	19	Unavailable	37	1
1232	Riruta	6	36	36-45	F	2	Negative	3	Yes	14	No	17	No	19	Unavailable	37	1
1233	Riruta	6	36	36-45	F	2	Negative	3	Yes	14	No	17	No	19	Unavailable	37	1
1234	Riruta	6	36	36-45	F	2	Negative	3	Yes	14	No	17	No	19	Unavailable	37	1
1235	Riruta	6	36	36-45	F	2	Negative	3	Yes	14	Yes	16	Yes	18			1
1236	Riruta	6	36	36-45	F	2	Negative	3	Yes	14	No	17	No	19	Unavailable	37	1
1237	Riruta	6	26	26-35	F	2	Negative	3	Yes	14	No	17	No	19	Unavailable	37	1
1238	Riruta	6	26	26-35	F	2	Negative	3	Yes	14	No	17	No	19	Unavailable	37	1
1239	Riruta	6	26	26-35	F	2	Negative	3	Yes	14	No	17	No	19	Unavailable	37	1
1240	Riruta	6	36	36-45	F	2	Negative	3	Yes	14	Yes	16	No	19	Unavailable	37	1
1241	Riruta	6	36	36-45	F	2	Negative	3	Yes	14	No	17	No	19	Unavailable	37	1
1242	Riruta	6	26	26-35	F	2	Negative	3	Yes	14	No	17	No	19	Unavailable	37	1
1243	Riruta	6	19	18-25	F	2	Negative	3	Yes	14	No	17	No	19	Unavailable	37	1
1244	Riruta	6	26	26-35	F	2	Negative	3	Yes	14	No	17	No	19	Unavailable	37	1
1245	Riruta	6	46	46-55	F	2	Negative	3	Yes	14	No	17	No	19	Unavailable	37	1
1246	Riruta	6	26	26-35	F	2	Negative	3	Yes	14	No	17	No	19	Unavailable	37	1
1247	Riruta	6	18	18-25	F	2	Negative	3	Yes	14	No	17	No	19	Unavailable	37	1
1248	Riruta	6	26	26-35	F	2	Negative	3	Yes	14	No	17	No	19	Unavailable	37	1
1249	Riruta	6	17	4─17	F	2	Negative	3	Yes	14	No	17	No	19	Unavailable	37	1
1250	Riruta	6	26	26-35	F	2	Negative	3	Yes	14	No	17	No	19	Unavailable	37	1
1251	Riruta	6	26	26-35	F	2	Negative	3	Yes	14	No	17	No	19	Unavailable	37	1
1252	Riruta	6	19	18-25	F	2	Negative	3	Yes	14	No	17	No	19	Unavailable	37	1
1253	Riruta	6	36	36-45	F	2	Negative	3	Yes	14	No	17	No	19	Unavailable	37	1
1254	Riruta	6	26	26-35	F	2	Negative	3	Yes	14	No	17	No	19	Unavailable	37	1
1255	Riruta	6	46	46-55	F	2	Negative	3	Yes	14	No	17	No	19	Unavailable	37	1
1256	Riruta	6	46	46-55	F	2	Negative	3	Yes	14	No	17	No	19	Unavailable	37	1
1257	Riruta	6	26	26-35	F	2	Negative	3	Yes	14	No	17	No	19	Unavailable	37	1
1258	Riruta	6	26	26-35	F	2	Negative	3	Yes	14	No	17	No	19	Unavailable	37	1
1259	Riruta	6	19	18-25	F	2	Negative	3	Yes	14	No	17	No	19	Unavailable	37	1
1260	Riruta	6	13	4─17	F	2	Negative	3	Yes	14	No	17	No	19	Unavailable	37	1
1261	Riruta	6	36	36-45	F	2	Negative	3	Yes	14	No	17	No	19	Unavailable	37	1
1262	Riruta	6	26	26-35	F	2	Negative	3	Yes	14	No	17	No	19	Unavailable	37	1
1263	Riruta	6	36	36-45	F	2	Negative	3	Yes	14	Yes	16	No	19	Unavailable	37	1
1264	Riruta	6	36	36-45	F	2	Negative	3	Yes	14	No	17	No	19	Unavailable	37	1
1265	Riruta	6	26	26-35	F	2	Negative	3	Yes	14	No	17	No	19	Unavailable	37	1
1266	Riruta	6	18	18-25	F	2	Negative	3	Yes	14	No	17	No	19	Unavailable	37	1
1267	Riruta	6	26	26-35	F	2	Negative	3	Yes	14	No	17	No	19	Unavailable	37	1
1268	Riruta	6	19	18-25	F	2	Negative	3	Yes	14	No	17	No	19	Unavailable	37	1
1269	Riruta	6	26	26-35	F	2	Negative	3	Yes	14	No	17	No	19	Unavailable	37	1
1270	Riruta	6	26	26-35	F	2	Negative	3	Yes	14	No	17	No	19	Unavailable	37	1
1271	Riruta	6	19	18-25	F	2	Negative	3	Yes	14	No	17	No	19	Unavailable	37	1
1272	Riruta	6	19	18-25	F	2	Negative	3	Yes	14	No	17	No	19	Unavailable	37	1
1273	Riruta	6	18	18-25	F	2	Negative	3	Yes	14	No	17	No	19	Unavailable	37	1
1274	Riruta	6	18	18-25	F	2	Negative	3	Yes	14	No	17	No	19	Unavailable	37	1
1275	Riruta	6	26	26-35	F	2	Negative	3	Yes	14	No	17	No	19	Unavailable	37	1
1276	Riruta	6	18	18-25	F	2	Negative	3	Yes	14	No	17	No	19	Unavailable	37	1
1277	Riruta	6	26	26-35	F	2	Negative	3	Yes	14	No	17	No	19	Unavailable	37	1
1278	Riruta	6	26	26-35	F	2	Negative	3	Yes	14	No	17	No	19	Unavailable	37	1
1279	Riruta	6	18	18-25	F	2	Negative	3	Yes	14	No	17	No	19	Unavailable	37	1
1280	Riruta	6	26	26-35	F	2	Negative	3	Yes	14	No	17	No	19	Unavailable	37	1
1281	Riruta	6	26	26-35	F	2	Negative	3	Yes	14	No	17	No	19	Unavailable	37	1
1282	Riruta	6	19	18-25	F	2	Negative	3	Yes	14	No	17	No	19	Unavailable	37	1
1283	Riruta	6	26	26-35	F	2	Negative	3	Yes	14	No	17	No	19	Unavailable	37	1
1284	Riruta	6	26	26-35	F	2	Negative	3	Yes	14	No	17	No	19	Unavailable	37	1
1285	Riruta	6	19	18-25	F	2	Negative	3	Yes	14	No	17	No	19	Unavailable	37	1
1286	Riruta	6	18	18-25	F	2	Negative	3	Yes	14	No	17	No	19	Unavailable	37	1
1287	Riruta	6	26	26-35	F	2	Negative	3	Yes	14	No	17	No	19	Unavailable	37	1
1288	Riruta	6	26	26-35	F	2	Negative	3	Yes	14	No	17	No	19	Unavailable	37	1
1289	Riruta	6	36	36-45	F	2	Negative	3	Yes	14	No	17	No	19	Unavailable	37	1
1290	Riruta	6	26	26-35	F	2	Negative	3	Yes	14	No	17	No	19	Unavailable	37	1
1291	Riruta	6	19	18-25	F	2	Negative	3	Yes	14	No	17	No	19	Unavailable	37	1
1292	Riruta	6	18	18-25	F	2	Negative	3	Yes	14	No	17	No	19	Unavailable	37	1
1293	Riruta	6	18	18-25	F	2	Negative	3	Yes	14	No	17	No	19	Unavailable	37	1
1294	Riruta	6	19	18-25	F	2	Negative	3	Yes	14	No	17	No	19	Unavailable	37	1
1295	Riruta	6	19	18-25	F	2	Negative	3	Yes	14	No	17	No	19	Unavailable	37	1
1296	Riruta	6	36	36-45	M	1	Negative	3	Yes	14	No	17	No	19	Unavailable	37	1
1297	Riruta	6	26	26-35	M	1	Negative	3	Yes	14	No	17	No	19	Unavailable	37	1
1298	Riruta	6	66	66-90	M	1	Negative	3	Yes	14	No	17	No	19	Unavailable	37	1
1299	Riruta	6	46	46-55	M	1	Negative	3	Yes	14	No	17	No	19	Unavailable	37	1
1300	Riruta	6	46	46-55	M	1	Negative	3	Yes	14	No	17	No	19	Unavailable	37	1
1301	Riruta	6	26	26-35	M	1	Negative	3	Yes	14	No	17	No	19	Unavailable	37	1
1302	Riruta	6	26	26-35	M	1	Negative	3	Yes	14	No	17	No	19	Unavailable	37	1
1303	Riruta	6	26	26-35	M	1	Negative	3	Yes	14	No	17	No	19	Unavailable	37	1
1304	Riruta	6	66	66-90	F	2	Negative	3	Yes	14	Yes	16	No	19	Unavailable	37	1
1305	Riruta	6	26	26-35	F	2	Negative	3	Yes	14	Yes	16	No	19	Unavailable	37	1
1306	Riruta	6	56	56-65	F	2	Negative	3	Yes	14	Yes	16	No	19	Unavailable	37	1
1307	Riruta	6	56	56-65	F	2	Negative	3	Yes	14	Yes	16	No	19	Unavailable	37	1
1308	Riruta	6	26	26-35	F	2	Negative	3	Yes	14	Yes	16	No	19	Unavailable	37	1
1309	Riruta	6	66	66-90	F	2	Negative	3	Yes	14	Yes	16	No	19	Unavailable	37	1
1310	Riruta	6	66	66-90	F	2	Negative	3	Yes	14	Yes	16	No	19	Unavailable	37	1
1311	Riruta	6	19	18-25	F	2	Negative	3	Yes	14	Yes	16	No	19	Unavailable	37	1
1312	Riruta	6	26	26-35	F	2	Negative	3	Yes	14	Yes	16	No	19	Unavailable	37	1
1313	Riruta	6	19	18-25	F	2	Negative	3	Yes	14	Yes	16	No	19	Unavailable	37	1
1314	Riruta	6	36	36-45	F	2	Negative	3	Yes	14	Yes	16	No	19	Unavailable	37	1
1315	Riruta	6	18	18-25	F	2	Negative	3	Yes	14	Yes	16	No	19	Unavailable	37	1
1316	Riruta	6	26	26-35	F	2	Negative	3	Yes	14	Yes	16	No	19	Unavailable	37	1
1317	Riruta	6	46	46-55	M	1	Negative	3	Yes	14	Yes	16	No	19	Unavailable	37	1
1318	Riruta	6	26	26-35	M	1	Negative	3	Yes	14	Yes	16	No	19	Unavailable	37	1
1319	Riruta	6	26	26-35	F	2	Negative	3	Yes	14	No	17	No	19		26	1
1320	Riruta	6	36	36-45	F	2	Negative	3	Yes	14	Yes	16	No	19		26	1
1321	Riruta	6	19	18-25	F	2	Negative	3	Yes	14	No	17	No	19		26	1
1322	Riruta	6	18	18-25	F	2	Negative	3	Yes	14	No	17	No	19		26	1
1323	Riruta	6	26	26-35	F	2	Negative	3	Yes	14	No	17	No	19		26	1
1324	Riruta	6	26	26-35	M	1	Negative	3	Yes	14	No	17	No	19		26	1
1325	Riruta	6	18	18-25	F	2	Negative	3	Yes	14	Yes	16	No	19		26	1
1326	Riruta	6	36	36-45	F	2	Negative	3	Yes	14	Yes	16	No	19		26	1
1327	Riruta	6	18	18-25	M	1	Negative	3	Yes	14	No	17	No	19		26	1
1328	Riruta	6	36	36-45	F	2	Negative	3	Yes	14	No	17	No	19	Client not contacted	31	1
1329	Riruta	6	46	46-55	F	2	Negative	3	Yes	14	Yes	16	Yes	18			1
1330	Riruta	6	46	46-55	F	2	Negative	3	Yes	14	Yes	16	Yes	18			1
1331	Riruta	6	36	36-45	F	2	Negative	3	Yes	14	Yes	16	Yes	18			1
1332	Riruta	6	36	36-45	F	2	Negative	3	Yes	14	Yes	16	Yes	18			1
1333	Riruta	6	36	36-45	F	2	Negative	3	Yes	14	Yes	16	Yes	18			1
1334	Riruta	6	36	36-45	F	2	Negative	3	Yes	14	Yes	16	Yes	18			1
1335	Riruta	6	36	36-45	F	2	Negative	3	Yes	14	Yes	16	Yes	18			1
1336	Riruta	6	26	26-35	F	2	Negative	3	Yes	14	Yes	16	No	19	Unavailable	37	1
1337	Riruta	6	26	26-35	F	2	Negative	3	Yes	14	Yes	16	No	19	Unavailable	37	1
1338	Riruta	6	26	26-35	F	2	Negative	3	Yes	14	Yes	16	No	19	Unavailable	37	1
1339	Riruta	6	36	36-45	F	2	Negative	3	Yes	14	Yes	16	Yes	18		20	1
1340	Riruta	6	36	36-45	M	1	Negative	3	Yes	14	Yes	16	Yes	18		20	1
1341	Riruta	6	36	36-45	F	2	Negative	3	Yes	14	Yes	16	Yes	18		24	1
1342	Riruta	6	26	26-35	F	2	Negative	3	Yes	14	No	17	No	19	Unavailable	37	1
1343	Riruta	6	26	26-35	F	2	Negative	3	Yes	14	Yes	16	Yes	18		30	1
1344	Riruta	6	56	56-65	F	2	Negative	3	Yes	14	Yes	16	Yes	18			1
1345	Riruta	6	56	56-65	F	2	Negative	3	Yes	14	Yes	16	Yes	18			1
1346	Riruta	6	36	36-45	F	2	Negative	3	Yes	14	Yes	16	Yes	18			1
1347	Riruta	6	26	26-35	F	2	Negative	3	Yes	14	Yes	16	Yes	18			1
1348	Riruta	6	18	18-25	F	2	Negative	3	Yes	14	Yes	16	Yes	18		22	1
1349	Riruta	6	26	26-35	F	2	Negative	3	Yes	14	Yes	16	Yes	18		22	1
1350	Riruta	6	26	26-35	F	2	Negative	3	Yes	14	Yes	16	Yes	18		31	1
1351	Riruta	6	26	26-35	F	2	Negative	3	Yes	14	Yes	16	Yes	18		31	1
1352	Riruta	6	26	26-35	F	2	Negative	3	Yes	14	Yes	16	Yes	18			1
1353	Riruta	6	18	18-25	F	2	Negative	3	Yes	14	Yes	16	Yes	18			1
1354	Riruta	6	26	26-35	F	2	Negative	3	Yes	14	Yes	16	Yes	18			1
1355	Riruta	6	19	18-25	F	2	Negative	3	Yes	14	Yes	16	Yes	18			1
1356	Riruta	6	18	18-25	F	2	Negative	3	Yes	14	Yes	16	Yes	18			1
1357	Riruta	6	18	18-25	F	2	Negative	3	Yes	14	Yes	16	Yes	18			1
1358	Riruta	6	26	26-35	F	2	Negative	3	Yes	14	Yes	16	Yes	18			1
1359	Riruta	6	26	26-35	F	2	Negative	3	Yes	14	Yes	16	Yes	18			1
1360	Riruta	6	26	26-35	F	2	Negative	3	Yes	14	Yes	16	Yes	18			1
1361	Riruta	6	36	36-45	F	2	Negative	3	Yes	14	Yes	16	Yes	18			1
1362	Riruta	6	26	26-35	F	2	Negative	3	Yes	14	Yes	16	Yes	18			1
1363	Riruta	6	36	36-45	F	2	Negative	3	Yes	14	Yes	16	Yes	18			1
1364	Riruta	6	36	36-45	F	2	Negative	3	Yes	14	Yes	16	Yes	18			1
1365	Riruta	6	26	26-35	F	2	Negative	3	Yes	14	Yes	16	Yes	18			1
1366	Riruta	6	56	56-65	F	2	Negative	3	Yes	14	Yes	16	Yes	18			1
1367	Riruta	6	26	26-35	F	2	Negative	3	Yes	14	Yes	16	Yes	18			1
1368	Riruta	6	26	26-35	F	2	Negative	3	Yes	14	Yes	16	Yes	18			1
1369	Riruta	6	36	36-45	F	2	Negative	3	Yes	14	Yes	16	Yes	18			1
1370	Riruta	6	26	26-35	F	2	Negative	3	Yes	14	Yes	16	Yes	18			1
1371	Riruta	6	26	26-35	F	2	Negative	3	Yes	14	Yes	16	Yes	18			1
1372	Riruta	6	36	36-45	F	2	Negative	3	Yes	14	Yes	16	Yes	18			1
1373	Riruta	6	19	18-25	F	2	Negative	3	Yes	14	Yes	16	Yes	18			1
1374	Riruta	6	26	26-35	F	2	Negative	3	Yes	14	Yes	16	Yes	18			1
1375	Riruta	6	18	18-25	F	2	Negative	3	Yes	14	Yes	16	Yes	18			1
1376	Riruta	6	26	26-35	F	2	Negative	3	Yes	14	Yes	16	Yes	18			1
1377	Riruta	6	26	26-35	F	2	Negative	3	Yes	14	Yes	16	Yes	18			1
1378	Riruta	6	46	46-55	F	2	Negative	3	Yes	14	Yes	16	Yes	18			1
1379	Riruta	6	46	46-55	F	2	Negative	3	Yes	14	Yes	16	Yes	18			1
1380	Riruta	6	26	26-35	F	2	Negative	3	Yes	14	Yes	16	Yes	18			1
1381	Riruta	6	46	46-55	F	2	Negative	3	Yes	14	Yes	16	Yes	18			1
1382	Riruta	6	19	18-25	F	2	Negative	3	Yes	14	Yes	16	Yes	18			1
1383	Riruta	6	18	18-25	F	2	Negative	3	Yes	14	Yes	16	Yes	18			1
1384	Riruta	6	46	46-55	F	2	Negative	3	Yes	14	Yes	16	Yes	18			1
1385	Riruta	6	26	26-35	F	2	Negative	3	Yes	14	Yes	16	Yes	18			1
1386	Riruta	6	26	26-35	F	2	Negative	3	Yes	14	Yes	16	Yes	18			1
1387	Riruta	6	26	26-35	F	2	Negative	3	Yes	14	Yes	16	Yes	18			1
1388	Riruta	6	26	26-35	F	2	Negative	3	Yes	14	Yes	16	Yes	18			1
1389	Riruta	6	36	36-45	F	2	Negative	3	Yes	14	Yes	16	Yes	18			1
1390	Riruta	6	18	18-25	F	2	Negative	3	Yes	14	Yes	16	Yes	18			1
1391	Riruta	6	19	18-25	F	2	Negative	3	Yes	14	Yes	16	Yes	18			1
1392	Riruta	6	26	26-35	F	2	Negative	3	Yes	14	Yes	16	Yes	18			1
1393	Riruta	6	26	26-35	F	2	Negative	3	Yes	14	Yes	16	Yes	18			1
1394	Riruta	6	26	26-35	F	2	Negative	3	Yes	14	Yes	16	Yes	18			1
1395	Riruta	6	18	18-25	F	2	Negative	3	Yes	14	Yes	16	Yes	18			1
1396	Riruta	6	18	18-25	F	2	Negative	3	Yes	14	Yes	16	Yes	18			1
1397	Riruta	6	26	26-35	F	2	Negative	3	Yes	14	Yes	16	Yes	18			1
1398	Riruta	6	26	26-35	F	2	Negative	3	Yes	14	Yes	16	Yes	18			1
1399	Riruta	6	36	36-45	F	2	Negative	3	Yes	14	Yes	16	Yes	18			1
1400	Riruta	6	26	26-35	F	2	Negative	3	Yes	14	Yes	16	Yes	18			1
1401	Riruta	6	56	56-65	F	2	Negative	3	Yes	14	Yes	16	Yes	18			1
1402	Riruta	6	19	18-25	F	2	Negative	3	Yes	14	Yes	16	Yes	18			1
1403	Riruta	6	46	46-55	F	2	Negative	3	Yes	14	Yes	16	Yes	18			1
1404	Riruta	6	26	26-35	F	2	Negative	3	Yes	14	Yes	16	Yes	18			1
1405	Riruta	6	26	26-35	F	2	Negative	3	Yes	14	Yes	16	Yes	18			1
1406	Riruta	6	36	36-45	F	2	Negative	3	Yes	14	Yes	16	Yes	18			1
1407	Riruta	6	26	26-35	F	2	Negative	3	Yes	14	Yes	16	Yes	18			1
1408	Riruta	6	46	46-55	F	2	Negative	3	Yes	14	Yes	16	Yes	18			1
1409	Riruta	6	56	56-65	F	2	Negative	3	Yes	14	Yes	16	Yes	18			1
1410	Riruta	6	26	26-35	F	2	Negative	3	Yes	14	Yes	16	Yes	18			1
1411	Riruta	6	36	36-45	F	2	Negative	3	Yes	14	Yes	16	Yes	18			1
1412	Riruta	6	26	26-35	F	2	Negative	3	Yes	14	Yes	16	Yes	18			1
1413	Riruta	6	19	18-25	F	2	Negative	3	Yes	14	Yes	16	Yes	18			1
1414	Riruta	6	18	18-25	F	2	Negative	3	Yes	14	Yes	16	Yes	18			1
1415	Riruta	6	46	46-55	F	2	Negative	3	Yes	14	Yes	16	Yes	18			1
1416	Riruta	6	36	36-45	F	2	Negative	3	Yes	14	Yes	16	Yes	18			1
1417	Riruta	6	26	26-35	F	2	Negative	3	Yes	14	Yes	16	Yes	18			1
1418	Riruta	6	36	36-45	F	2	Negative	3	Yes	14	Yes	16	Yes	18			1
1419	Riruta	6	18	18-25	F	2	Negative	3	Yes	14	Yes	16	Yes	18			1
1420	Riruta	6	46	46-55	F	2	Negative	3	Yes	14	Yes	16	Yes	18			1
1421	Riruta	6	18	18-25	F	2	Negative	3	Yes	14	Yes	16	Yes	18			1
1422	Riruta	6	26	26-35	F	2	Negative	3	Yes	14	Yes	16	Yes	18			1
1423	Riruta	6	19	18-25	F	2	Negative	3	Yes	14	Yes	16	Yes	18			1
1424	Riruta	6	26	26-35	F	2	Negative	3	Yes	14	Yes	16	Yes	18			1
1425	Riruta	6	46	46-55	F	2	Negative	3	Yes	14	Yes	16	Yes	18			1
1426	Riruta	6	26	26-35	F	2	Negative	3	Yes	14	Yes	16	Yes	18			1
1427	Riruta	6	26	26-35	F	2	Negative	3	Yes	14	Yes	16	Yes	18			1
1428	Riruta	6	26	26-35	F	2	Negative	3	Yes	14	Yes	16	Yes	18			1
1429	Riruta	6	46	46-55	F	2	Negative	3	Yes	14	Yes	16	Yes	18			1
1430	Riruta	6	36	36-45	F	2	Negative	3	Yes	14	Yes	16	Yes	18			1
1431	Riruta	6	36	36-45	F	2	Negative	3	Yes	14	Yes	16	Yes	18			1
1432	Riruta	6	19	18-25	F	2	Negative	3	Yes	14	Yes	16	Yes	18			1
1433	Riruta	6	26	26-35	F	2	Negative	3	Yes	14	Yes	16	Yes	18			1
1434	Riruta	6	19	18-25	F	2	Negative	3	Yes	14	Yes	16	Yes	18			1
1435	Riruta	6	26	26-35	F	2	Negative	3	Yes	14	Yes	16	Yes	18			1
1436	Riruta	6	18	18-25	F	2	Negative	3	Yes	14	Yes	16	Yes	18			1
1437	Riruta	6	26	26-35	F	2	Negative	3	Yes	14	Yes	16	Yes	18			1
1438	Riruta	6	18	18-25	F	2	Negative	3	Yes	14	Yes	16	Yes	18			1
1439	Riruta	6	19	18-25	F	2	Negative	3	Yes	14	Yes	16	Yes	18			1
1440	Riruta	6	36	36-45	F	2	Negative	3	Yes	14	Yes	16	Yes	18			1
1441	Riruta	6	46	46-55	F	2	Negative	3	Yes	14	Yes	16	Yes	18			1
1442	Riruta	6	46	46-55	F	2	Negative	3	Yes	14	Yes	16	Yes	18			1
1443	Riruta	6	18	18-25	F	2	Negative	3	Yes	14	Yes	16	Yes	18			1
1444	Riruta	6	36	36-45	F	2	Negative	3	Yes	14	Yes	16	Yes	18			1
1445	Riruta	6	46	46-55	F	2	Negative	3	Yes	14	Yes	16	Yes	18			1
1446	Riruta	6	26	26-35	F	2	Negative	3	Yes	14	Yes	16	Yes	18			1
1447	Riruta	6	46	46-55	F	2	Negative	3	Yes	14	Yes	16	Yes	18			1
1448	Riruta	6	23	18-25	F	2	Negative	3	Yes	14	Yes	16	Yes	18			1
1449	Riruta	6	27	26-35	F	2	Negative	3	Yes	14	Yes	16	Yes	18			1
1450	Riruta	6	24	18-25	F	2	Negative	3	Yes	14	Yes	16	Yes	18			1
1451	Riruta	6	25	18-25	F	2	Negative	3	Yes	14	Yes	16	Yes	18			1
1452	Riruta	6	18	18-25	F	2	Negative	3	Yes	14	Yes	16	Yes	18			1
1453	Riruta	6	19	18-25	F	2	Negative	3	Yes	14	Yes	16	Yes	18			1
1454	Riruta	6	19	18-25	F	2	Negative	3	Yes	14	Yes	16	Yes	18			1
1455	Riruta	6	18	18-25	F	2	Negative	3	Yes	14	Yes	16	Yes	18			1
1456	Riruta	6	26	26-35	F	2	Negative	3	Yes	14	Yes	16	Yes	18			1
1457	Riruta	6	26	26-35	F	2	Negative	3	Yes	14	Yes	16	Yes	18			1
1458	Riruta	6	19	18-25	F	2	Negative	3	Yes	14	Yes	16	Yes	18			1
1459	Riruta	6	18	18-25	F	2	Negative	3	Yes	14	Yes	16	Yes	18			1
1460	Riruta	6	26	26-35	F	2	Negative	3	Yes	14	Yes	16	Yes	18			1
1461	Riruta	6	26	26-35	F	2	Negative	3	Yes	14	Yes	16	Yes	18			1
1462	Riruta	6	26	26-35	F	2	Negative	3	Yes	14	Yes	16	Yes	18			1
1463	Riruta	6	19	18-25	F	2	Negative	3	Yes	14	Yes	16	Yes	18			1
1464	Riruta	6	26	26-35	F	2	Negative	3	Yes	14	Yes	16	Yes	18			1
1465	Riruta	6	19	18-25	F	2	Negative	3	Yes	14	Yes	16	Yes	18			1
1466	Riruta	6	19	18-25	F	2	Negative	3	Yes	14	Yes	16	Yes	18			1
1467	Riruta	6	19	18-25	F	2	Negative	3	Yes	14	Yes	16	Yes	18			1
1468	Riruta	6	26	26-35	F	2	Negative	3	Yes	14	Yes	16	Yes	18			1
1469	Riruta	6	26	26-35	F	2	Negative	3	Yes	14	Yes	16	Yes	18			1
1470	Riruta	6	26	26-35	F	2	Negative	3	Yes	14	Yes	16	Yes	18			1
1471	Riruta	6	26	26-35	F	2	Negative	3	Yes	14	Yes	16	Yes	18			1
1472	Riruta	6	36	36-45	F	2	Negative	3	Yes	14	Yes	16	Yes	18			1
1473	Riruta	6	26	26-35	F	2	Negative	3	Yes	14	Yes	16	Yes	18			1
1474	Riruta	6	46	46-55	F	2	Negative	3	Yes	14	Yes	16	Yes	18			1
1475	Riruta	6	19	18-25	F	2	Negative	3	Yes	14	Yes	16	Yes	18			1
1476	Riruta	6	26	26-35	F	2	Negative	3	Yes	14	Yes	16	Yes	18			1
1477	Riruta	6	36	36-45	F	2	Negative	3	Yes	14	Yes	16	Yes	18			1
1478	Riruta	6	26	26-35	F	2	Negative	3	Yes	14	Yes	16	Yes	18			1
1479	Riruta	6	18	18-25	F	2	Negative	3	Yes	14	Yes	16	Yes	18			1
1480	Riruta	6	26	26-35	F	2	Negative	3	Yes	14	Yes	16	Yes	18			1
1481	Riruta	6	46	46-55	F	2	Negative	3	Yes	14	Yes	16	Yes	18			1
1482	Riruta	6	26	26-35	F	2	Negative	3	Yes	14	Yes	16	Yes	18			1
1483	Riruta	6	18	18-25	F	2	Negative	3	Yes	14	Yes	16	Yes	18			1
1484	Riruta	6	19	18-25	F	2	Negative	3	Yes	14	Yes	16	Yes	18			1
1485	Riruta	6	26	26-35	F	2	Negative	3	Yes	14	Yes	16	Yes	18			1
1486	Riruta	6	36	36-45	F	2	Negative	3	Yes	14	Yes	16	Yes	18			1
1487	Riruta	6	36	36-45	F	2	Negative	3	Yes	14	Yes	16	Yes	18			1
1488	Riruta	6	26	26-35	F	2	Negative	3	Yes	14	Yes	16	Yes	18			1
1489	Riruta	6	26	26-35	F	2	Negative	3	Yes	14	Yes	16	Yes	18			1
1490	Riruta	6	26	26-35	F	2	Negative	3	Yes	14	Yes	16	Yes	18			1
1491	Riruta	6	36	36-45	F	2	Negative	3	Yes	14	Yes	16	Yes	18			1
1492	Riruta	6	26	26-35	F	2	Negative	3	Yes	14	Yes	16	Yes	18			1
1493	Riruta	6	36	36-45	F	2	Negative	3	Yes	14	Yes	16	Yes	18			1
1494	Riruta	6	36	36-45	F	2	Negative	3	Yes	14	Yes	16	Yes	18			1
1495	Riruta	6	19	18-25	F	2	Negative	3	Yes	14	Yes	16	Yes	18			1
1496	Riruta	6	18	18-25	F	2	Negative	3	Yes	14	Yes	16	Yes	18			1
1497	Riruta	6	46	46-55	F	2	Negative	3	Yes	14	Yes	16	Yes	18			1
1498	Riruta	6	19	18-25	F	2	Negative	3	Yes	14	Yes	16	Yes	18			1
1499	Riruta	6	46	46-55	F	2	Negative	3	Yes	14	Yes	16	Yes	18			1
1500	Riruta	6	36	36-45	F	2	Negative	3	Yes	14	Yes	16	Yes	18			1
1501	Riruta	6	36	36-45	F	2	Negative	3	Yes	14	Yes	16	Yes	18			1
1502	Riruta	6	36	36-45	F	2	Negative	3	Yes	14	Yes	16	Yes	18			1
1503	Riruta	6	36	36-45	F	2	Negative	3	Yes	14	Yes	16	Yes	18			1
1504	Riruta	6	46	46-55	F	2	Negative	3	Yes	14	Yes	16	Yes	18			1
1505	Riruta	6	46	46-55	F	2	Negative	3	Yes	14	Yes	16	Yes	18			1
1506	Riruta	6	46	46-55	F	2	Negative	3	Yes	14	Yes	16	Yes	18			1
1507	Riruta	6	36	36-45	F	2	Negative	3	Yes	14	Yes	16	Yes	18			1
1508	Riruta	6	46	46-55	F	2	Negative	3	Yes	14	Yes	16	Yes	18			1
1509	Riruta	6	26	26-35	F	2	Negative	3	Yes	14	Yes	16	Yes	18			1
1510	Riruta	6	66	66-90	F	2	Negative	3	Yes	14	Yes	16	Yes	18			1
1511	Riruta	6	26	26-35	F	2	Negative	3	Yes	14	Yes	16	Yes	18			1
1512	Riruta	6	56	56-65	F	2	Negative	3	Yes	14	Yes	16	Yes	18			1
1513	Riruta	6	56	56-65	F	2	Negative	3	Yes	14	Yes	16	Yes	18			1
1514	Riruta	6	56	56-65	F	2	Negative	3	Yes	14	Yes	16	Yes	18			1
1515	Riruta	6	56	56-65	F	2	Negative	3	Yes	14	Yes	16	Yes	18			1
1516	Riruta	6	56	56-65	F	2	Negative	3	Yes	14	Yes	16	Yes	18			1
1517	Riruta	6	56	56-65	F	2	Negative	3	Yes	14	Yes	16	Yes	18			1
1518	Riruta	6	26	26-35	F	2	Negative	3	Yes	14	Yes	16	Yes	18			1
1519	Riruta	6	26	26-35	F	2	Negative	3	Yes	14	Yes	16	Yes	18			1
1520	Riruta	6	26	26-35	F	2	Negative	3	Yes	14	Yes	16	Yes	18			1
1521	Riruta	6	26	26-35	F	2	Negative	3	Yes	14	Yes	16	Yes	18			1
1522	Riruta	6	36	36-45	F	2	Negative	3	Yes	14	Yes	16	Yes	18			1
1523	Riruta	6	36	36-45	F	2	Negative	3	Yes	14	Yes	16	Yes	18			1
1524	Riruta	6	36	36-45	F	2	Negative	3	Yes	14	Yes	16	Yes	18			1
1525	Riruta	6	36	36-45	F	2	Negative	3	Yes	14	Yes	16	Yes	18			1
1526	Riruta	6	36	36-45	F	2	Negative	3	Yes	14	Yes	16	Yes	18			1
1527	Riruta	6	36	36-45	F	2	Negative	3	Yes	14	Yes	16	Yes	18			1
1528	Riruta	6	26	26-35	F	2	Negative	3	Yes	14	Yes	16	Yes	18			1
1529	Riruta	6	26	26-35	F	2	Negative	3	Yes	14	Yes	16	Yes	18			1
1530	Riruta	6	36	36-45	F	2	Negative	3	Yes	14	Yes	16	Yes	18			1
1531	Riruta	6	26	26-35	F	2	Negative	3	Yes	14	Yes	16	Yes	18			1
1532	Riruta	6	26	26-35	F	2	Negative	3	Yes	14	Yes	16	Yes	18			1
1533	Riruta	6	26	26-35	F	2	Negative	3	Yes	14	Yes	16	Yes	18			1
1534	Riruta	6	46	46-55	F	2	Negative	3	Yes	14	Yes	16	Yes	18			1
1535	Riruta	6	26	26-35	F	2	Negative	3	Yes	14	Yes	16	Yes	18			1
1536	Riruta	6	26	26-35	F	2	Negative	3	Yes	14	Yes	16	Yes	18			1
1537	Riruta	6	46	46-55	F	2	Negative	3	Yes	14	Yes	16	Yes	18			1
1538	Riruta	6	26	26-35	F	2	Negative	3	Yes	14	Yes	16	Yes	18			1
1539	Riruta	6	46	46-55	F	2	Negative	3	Yes	14	Yes	16	Yes	18			1
1540	Riruta	6	26	26-35	F	2	Negative	3	Yes	14	Yes	16	Yes	18			1
1541	Riruta	6	36	36-45	F	2	Negative	3	Yes	14	Yes	16	Yes	18			1
1542	Riruta	6	36	36-45	F	2	Negative	3	Yes	14	Yes	16	Yes	18			1
1543	Riruta	6	26	26-35	F	2	Negative	3	Yes	14	Yes	16	Yes	18			1
1544	Riruta	6	26	26-35	F	2	Negative	3	Yes	14	Yes	16	Yes	18			1
1545	Riruta	6	36	36-45	F	2	Negative	3	Yes	14	Yes	16	Yes	18			1
1546	Riruta	6	26	26-35	F	2	Negative	3	Yes	14	Yes	16	Yes	18			1
1547	Riruta	6	18	18-25	F	2	Negative	3	Yes	14	Yes	16	Yes	18			1
1548	Riruta	6	26	26-35	F	2	Negative	3	Yes	14	Yes	16	Yes	18			1
1549	Riruta	6	26	26-35	F	2	Negative	3	Yes	14	Yes	16	Yes	18			1
1550	Riruta	6	26	26-35	F	2	Negative	3	Yes	14	Yes	16	Yes	18			1
1551	Riruta	6	19	18-25	F	2	Negative	3	Yes	14	Yes	16	Yes	18			1
1552	Riruta	6	46	46-55	F	2	Negative	3	Yes	14	Yes	16	Yes	18			1
1553	Riruta	6	18	18-25	F	2	Negative	3	Yes	14	Yes	16	Yes	18			1
1554	Riruta	6	26	26-35	F	2	Negative	3	Yes	14	Yes	16	Yes	18			1
1555	Riruta	6	26	26-35	F	2	Negative	3	Yes	14	Yes	16	Yes	18			1
1556	Riruta	6	26	26-35	F	2	Negative	3	Yes	14	Yes	16	Yes	18			1
1557	Riruta	6	26	26-35	F	2	Negative	3	Yes	14	Yes	16	Yes	18			1
1558	Riruta	6	26	26-35	F	2	Negative	3	Yes	14	Yes	16	Yes	18			1
1559	Riruta	6	26	26-35	F	2	Negative	3	Yes	14	Yes	16	Yes	18			1
1560	Riruta	6	36	36-45	F	2	Negative	3	Yes	14	Yes	16	Yes	18			1
1561	Riruta	6	26	26-35	F	2	Negative	3	Yes	14	Yes	16	Yes	18			1
1562	Riruta	6	26	26-35	F	2	Negative	3	Yes	14	Yes	16	Yes	18			1
1563	Riruta	6	19	18-25	F	2	Negative	3	Yes	14	Yes	16	Yes	18			1
1564	Riruta	6	26	26-35	F	2	Negative	3	Yes	14	Yes	16	Yes	18			1
1565	Riruta	6	46	46-55	F	2	Negative	3	Yes	14	Yes	16	Yes	18			1
1566	Riruta	6	26	26-35	F	2	Negative	3	Yes	14	Yes	16	Yes	18			1
1567	Riruta	6	18	18-25	F	2	Negative	3	Yes	14	Yes	16	Yes	18			1
1568	Riruta	6	18	18-25	F	2	Negative	3	Yes	14	Yes	16	Yes	18			1
1569	Riruta	6	26	26-35	F	2	Negative	3	Yes	14	Yes	16	Yes	18			1
1570	Riruta	6	26	26-35	F	2	Negative	3	Yes	14	Yes	16	Yes	18			1
1571	Riruta	6	26	26-35	F	2	Negative	3	Yes	14	Yes	16	Yes	18			1
1572	Riruta	6	36	36-45	F	2	Negative	3	Yes	14	Yes	16	Yes	18			1
1573	Riruta	6	36	36-45	F	2	Negative	3	Yes	14	Yes	16	Yes	18			1
1574	Riruta	6	46	46-55	F	2	Negative	3	Yes	14	Yes	16	Yes	18			1
1575	Riruta	6	36	36-45	F	2	Negative	3	Yes	14	Yes	16	Yes	18			1
1576	Riruta	6	36	36-45	F	2	Negative	3	Yes	14	Yes	16	Yes	18			1
1577	Riruta	6	26	26-35	F	2	Negative	3	Yes	14	Yes	16	Yes	18			1
1578	Riruta	6	26	26-35	F	2	Negative	3	Yes	14	Yes	16	Yes	18			1
1579	Riruta	6	26	26-35	F	2	Negative	3	Yes	14	Yes	16	Yes	18			1
1580	Riruta	6	26	26-35	F	2	Negative	3	Yes	14	Yes	16	Yes	18			1
1581	Riruta	6	56	56-65	F	2	Negative	3	Yes	14	Yes	16	Yes	18			1
1582	Riruta	6	56	56-65	M	1	Negative	3	Yes	14	Yes	16	Yes	18			1
1583	Riruta	6	46	46-55	M	1	Negative	3	Yes	14	Yes	16	Yes	18			1
1584	Riruta	6	36	36-45	M	1	Negative	3	Yes	14	Yes	16	Yes	18			1
1585	Riruta	6	46	46-55	M	1	Negative	3	Yes	14	Yes	16	Yes	18			1
1586	Riruta	6	26	26-35	M	1	Negative	3	Yes	14	Yes	16	Yes	18			1
1587	Riruta	6	56	56-65	M	1	Negative	3	Yes	14	Yes	16	Yes	18			1
1588	Riruta	6	56	56-65	M	1	Negative	3	Yes	14	Yes	16	Yes	18			1
1589	Riruta	6	26	26-35	M	1	Negative	3	Yes	14	Yes	16	Yes	18			1
1590	Riruta	6	18	18-25	M	1	Negative	3	Yes	14	Yes	16	Yes	18			1
1591	Riruta	6	56	56-65	M	1	Negative	3	Yes	14	Yes	16	Yes	18			1
1592	Riruta	6	36	36-45	M	1	Negative	3	Yes	14	Yes	16	Yes	18			1
1593	Riruta	6	19	18-25	M	1	Negative	3	Yes	14	Yes	16	Yes	18			1
1594	Riruta	6	46	46-55	M	1	Negative	3	Yes	14	Yes	16	Yes	18			1
1595	Riruta	6	36	36-45	M	1	Negative	3	Yes	14	Yes	16	Yes	18			1
1596	Riruta	6	18	18-25	M	1	Negative	3	Yes	14	Yes	16	Yes	18			1
1597	Riruta	6	36	36-45	M	1	Negative	3	Yes	14	Yes	16	Yes	18			1
1598	Riruta	6	36	36-45	M	1	Negative	3	Yes	14	Yes	16	Yes	18			1
1599	Riruta	6	36	36-45	M	1	Negative	3	Yes	14	Yes	16	Yes	18			1
1600	Riruta	6	36	36-45	M	1	Negative	3	Yes	14	Yes	16	Yes	18			1
1601	Riruta	6	36	36-45	M	1	Negative	3	Yes	14	Yes	16	Yes	18			1
1602	Riruta	6	26	26-35	M	1	Negative	3	Yes	14	Yes	16	Yes	18			1
1603	Riruta	6	36	36-45	M	1	Negative	3	Yes	14	Yes	16	Yes	18			1
1604	Riruta	6	26	26-35	M	1	Negative	3	Yes	14	Yes	16	Yes	18			1
1605	Riruta	6	26	26-35	M	1	Negative	3	Yes	14	Yes	16	Yes	18			1
1606	Riruta	6	36	36-45	M	1	Negative	3	Yes	14	Yes	16	Yes	18			1
1607	Riruta	6	46	46-55	M	1	Negative	3	Yes	14	Yes	16	Yes	18			1
1608	Riruta	6	28	26-35	M	1	Negative	3	Yes	14	Yes	16	Yes	18			1
1609	Riruta	6	46	46-55	M	1	Negative	3	Yes	14	Yes	16	Yes	18			1
1610	Riruta	6	19	18-25	M	1	Negative	3	Yes	14	Yes	16	Yes	18			1
1611	Riruta	6	27	26-35	M	1	Negative	3	Yes	14	Yes	16	Yes	18			1
1612	Riruta	6	39	36-45	M	1	Negative	3	Yes	14	Yes	16	Yes	18			1
1613	Riruta	6	26	26-35	M	1	Negative	3	Yes	14	Yes	16	Yes	18			1
1614	Riruta	6	46	46-55	M	1	Negative	3	Yes	14	Yes	16	Yes	18			1
1615	Riruta	6	36	36-45	M	1	Negative	3	Yes	14	Yes	16	Yes	18			1
1616	Riruta	6	36	36-45	M	1	Negative	3	Yes	14	Yes	16	Yes	18			1
1617	Riruta	6	36	36-45	M	1	Negative	3	Yes	14	Yes	16	Yes	18			1
1618	Riruta	6	26	26-35	M	1	Negative	3	Yes	14	Yes	16	Yes	18			1
1619	Riruta	6	18	18-25	M	1	Negative	3	Yes	14	Yes	16	Yes	18			1
1620	Riruta	6	19	18-25	M	1	Negative	3	Yes	14	Yes	16	Yes	18			1
1621	Riruta	6	26	26-35	M	1	Negative	3	Yes	14	Yes	16	Yes	18			1
1622	Riruta	6	26	26-35	M	1	Negative	3	Yes	14	Yes	16	Yes	18			1
1623	Riruta	6	18	18-25	M	1	Negative	3	Yes	14	Yes	16	Yes	18			1
1624	Riruta	6	26	26-35	M	1	Negative	3	Yes	14	Yes	16	Yes	18			1
1625	Riruta	6	46	46-55	M	1	Negative	3	Yes	14	Yes	16	Yes	18			1
1626	Riruta	6	26	26-35	M	1	Negative	3	Yes	14	Yes	16	Yes	18			1
1627	Riruta	6	36	36-45	M	1	Negative	3	Yes	14	Yes	16	Yes	18			1
1628	Riruta	6	26	26-35	M	1	Negative	3	Yes	14	Yes	16	Yes	18			1
1629	Riruta	6	26	26-35	M	1	Negative	3	Yes	14	Yes	16	Yes	18			1
1630	Riruta	6	19	18-25	M	1	Negative	3	Yes	14	Yes	16	Yes	18			1
1631	Riruta	6	36	36-45	M	1	Negative	3	Yes	14	Yes	16	Yes	18			1
1632	Riruta	6	19	18-25	M	1	Negative	3	Yes	14	Yes	16	Yes	18			1
1633	Riruta	6	36	36-45	M	1	Negative	3	Yes	14	Yes	16	Yes	18			1
1634	Riruta	6	19	18-25	M	1	Negative	3	Yes	14	Yes	16	Yes	18			1
1635	Riruta	6	36	36-45	M	1	Negative	3	Yes	14	Yes	16	Yes	18			1
1636	Riruta	6	26	26-35	M	1	Negative	3	Yes	14	Yes	16	Yes	18			1
1637	Riruta	6	26	26-35	M	1	Negative	3	Yes	14	Yes	16	Yes	18			1
1638	Riruta	6	46	46-55	M	1	Negative	3	Yes	14	Yes	16	Yes	18			1
1639	Riruta	6	36	36-45	M	1	Negative	4	Yes	14	No	17	No	19	Unavailable	37	1
1640	Riruta	6	36	36-45	M	1	Positive	4	No	15	No	17	No	19	Unavailable	37	1
1641	Riruta	6	26	26-35	M	1	Positive	4	No	15	No	17	No	19	Unavailable	37	1
1642	Riruta	6	26	26-35	M	1	Negative	3	Yes	14	No	17	No	19	Unavailable	37	1
1643	Riruta	6	26	26-35	M	1	Negative	3	Yes	14	No	17	No	19	Unavailable	37	1
1644	Riruta	6	26	26-35	M	1	Negative	3	Yes	14	No	17	No	19	Unavailable	37	1
1645	Riruta	6	26	26-35	M	1	Negative	3	Yes	14	No	17	No	19	Unavailable	37	1
1646	Riruta	6	26	26-35	M	1	Negative	3	Yes	14	No	17	No	19	Unavailable	37	1
1647	Riruta	6	26	26-35	M	1	Negative	3	Yes	14	No	17	No	19	Unavailable	37	1
1648	Riruta	6	19	18-25	M	1	Negative	3	Yes	14	No	17	No	19	Unavailable	37	1
1649	Riruta	6	46	46-55	M	1	Negative	3	Yes	14	No	17	No	19	Unavailable	37	1
1650	Riruta	6	46	46-55	M	1	Negative	3	Yes	14	No	17	No	19	Unavailable	37	1
1651	Riruta	6	18	18-25	M	1	Negative	3	Yes	14	No	17	No	19	Unavailable	37	1
1652	Riruta	6	18	18-25	F	2	Negative	3	Yes	14	No	17	No	19	Unavailable	37	1
1653	Riruta	6	46	46-55	F	2	Negative	3	Yes	14	No	17	No	19	Unavailable	37	1
1654	Riruta	6	26	26-35	F	2	Negative	3	Yes	14	No	17	No	19	Unavailable	37	1
1655	Riruta	6	26	26-35	M	1	Negative	3	Yes	14	No	17	No	19	Unavailable	37	1
1656	Riruta	6	18	18-25	M	1	Negative	3	Yes	14	No	17	No	19	Unavailable	37	1
1657	Riruta	6	46	46-55	M	1	Negative	3	Yes	14	No	17	No	19	Unavailable	37	1
1658	Riruta	6	46	46-55	M	1	Negative	3	Yes	14	No	17	No	19	Unavailable	37	1
1659	Riruta	6	46	46-55	F	2	Negative	3	Yes	14	Yes	16	No	19	Unavailable	37	1
1660	Riruta	6	46	46-55	F	2	Negative	3	Yes	14	Yes	16	No	19	Unavailable	37	1
1661	Riruta	6	36	36-45	F	2	Negative	3	Yes	14	Yes	16	No	19	Unavailable	37	1
1662	Riruta	6	36	36-45	F	2	Negative	3	Yes	14	Yes	16	No	19	Unavailable	37	1
1663	Riruta	6	36	36-45	F	2	Negative	3	Yes	14	No	17	No	19	Unavailable	37	1
1664	Riruta	6	36	36-45	F	2	Negative	3	Yes	14	Yes	16	No	19	Unavailable	37	1
1665	Riruta	6	36	36-45	F	2	Negative	3	Yes	14	No	17	No	19	Unavailable	37	1
1666	Riruta	6	26	26-35	F	2	Negative	3	Yes	14	No	17	No	19	Unavailable	37	1
1667	Riruta	6	36	36-45	F	2	Negative	3	Yes	14	No	17	No	19	Unavailable	37	1
1668	Riruta	6	36	36-45	F	2	Negative	3	Yes	14	No	17	No	19	Unavailable	37	1
1669	Riruta	6	56	56-65	F	2	Negative	3	Yes	14	No	17	No	19	Unavailable	37	1
1670	Riruta	6	56	56-65	F	2	Negative	3	Yes	14	No	17	No	19	Unavailable	37	1
1671	Riruta	6	36	36-45	F	2	Negative	3	Yes	14	No	17	No	19	Unavailable	37	1
1672	Riruta	6	56	56-65	F	2	Negative	3	Yes	14	No	17	No	19	Unavailable	37	1
1673	Riruta	6	26	26-35	F	2	Negative	3	Yes	14	No	17	No	19	Unavailable	37	1
1674	Riruta	6	26	26-35	F	2	Negative	3	Yes	14	No	17	No	19	Unavailable	37	1
1675	Riruta	6	36	36-45	F	2	Negative	3	Yes	14	No	17	No	19	Unavailable	37	1
1676	Riruta	6	26	26-35	F	2	Negative	3	Yes	14	No	17	No	19	Unavailable	37	1
1677	Riruta	6	18	18-25	F	2	Negative	3	Yes	14	No	17	No	19	Unavailable	37	1
1678	Riruta	6	18	18-25	F	2	Negative	3	Yes	14	No	17	No	19	Unavailable	37	1
1679	Riruta	6	36	36-45	F	2	Negative	3	Yes	14	No	17	No	19	Unavailable	37	1
1680	Riruta	6	26	26-35	F	2	Negative	3	Yes	14	No	17	No	19	Unavailable	37	1
1681	Riruta	6	18	18-25	F	2	Negative	3	Yes	14	No	17	No	19	Unavailable	37	1
1682	Riruta	6	46	46-55	F	2	Negative	3	Yes	14	No	17	No	19	Unavailable	37	1
1683	Riruta	6	46	46-55	F	2	Negative	3	Yes	14	No	17	No	19	Unavailable	37	1
1684	Riruta	6	21	18-25	M	1	Negative	3	Yes	14	No	17	No	19	Unavailable	37	1
1685	Riruta	6	26	26-35	M	1	Negative	3	Yes	14	No	17	No	19	Unavailable	37	1
1686	Riruta	6	36	36-45	M	1	Negative	3	Yes	14	No	17	No	19	Unavailable	37	1
1687	Riruta	6	19	18-25	M	1	Negative	3	Yes	14	No	17	No	19	Unavailable	37	1
1688	Riruta	6	18	18-25	M	1	Negative	3	Yes	14	No	17	No	19	Unavailable	37	1
1689	Riruta	6	36	36-45	M	1	Negative	3	Yes	14	No	17	No	19	Unavailable	37	1
1690	Riruta	6	46	46-55	M	1	Negative	3	Yes	14	No	17	No	19	Unavailable	37	1
1691	Riruta	6	19	18-25	M	1	Negative	3	Yes	14	No	17	No	19	Unavailable	37	1
1692	Riruta	6	46	46-55	M	1	Negative	3	Yes	14	No	17	No	19	Unavailable	37	1
1693	Riruta	6	41	36-45	F	2	Negative	3	Yes	14	Yes	16	No	19	Unavailable	37	1
1694	Riruta	6	20	18-25	F	2	Negative	3	Yes	14	Yes	16	No	19	Unavailable	37	1
1695	Riruta	6	21	18-25	F	2	Negative	3	Yes	14	Yes	16	No	19	Unavailable	37	1
1696	Riruta	6	12	4─17	F	2	Negative	3	Yes	14	No	17	No	19	Unavailable	37	1
1697	Riruta	6	57	56-65	F	2	Negative	3	Yes	14	No	17	No	19	Unavailable	37	1
1698	Riruta	6	43	36-45	F	2	Negative	3	Yes	14	Yes	16	No	19	Unavailable	37	1
1699	Riruta	6	36	36-45	F	2	Negative	3	Yes	14	No	17	No	19	Unavailable	37	1
1700	Riruta	6	19	18-25	F	2	Negative	3	Yes	14	No	17	No	19	Unavailable	37	1
1701	Riruta	6	19	18-25	F	2	Negative	3	Yes	14	No	17	No	19	Unavailable	37	1
1702	Riruta	6	19	18-25	F	2	Negative	3	Yes	14	No	17	No	19	Unavailable	37	1
1703	Riruta	6	18	18-25	M	1	Negative	3	Yes	14	No	17	No	19	Unavailable	37	1
1704	Riruta	6	19	18-25	M	1	Negative	3	Yes	14	No	17	No	19	Unavailable	37	1
1705	Riruta	6	18	18-25	F	2	Negative	3	Yes	14	Yes	16	No	19	Unavailable	37	1
1706	Riruta	6	36	36-45	M	1	Negative	3	Yes	14	Yes	16	Yes	18			1
1707	Riruta	6	36	36-45	F	2	Negative	3	Yes	14	Yes	16	No	19	Forgot, despite being sent message	24	1
1708	Riruta	6	36	36-45	F	2	Negative	3	Yes	14	Yes	16	Yes	18			1
1709	Riruta	6	26	26-35	F	2	Negative	3	Yes	14	No	17	No	19		25	1
1710	Riruta	6	26	26-35	F	2	Negative	3	Yes	14	Yes	16	No	19	Late for previous dose, thus affecting subsequent vaccinations	27	1
1711	Riruta	6	36	36-45	F	2	Negative	3	Yes	14	Yes	16	No	19	Late for previous dose, thus affecting subsequent vaccinations	27	1
1712	Riruta	6	56	56-65	F	2	Negative	3	Yes	14	No	17	No	19	Late for previous dose, thus affecting subsequent vaccinations	27	1
1713	Riruta	6	56	56-65	F	2	Negative	3	Yes	14	No	17	No	19	Late for previous dose, thus affecting subsequent vaccinations	27	1
1714	Riruta	6	36	36-45	F	2	Negative	3	Yes	14	Yes	16	Yes	18			1
1715	Riruta	6	36	36-45	F	2	Negative	3	Yes	14	No	17	No	19		26	1
1716	Riruta	6	19	18-25	F	2	Negative	3	Yes	14	No	17	No	19		26	1
1717	Riruta	6	18	18-25	F	2	Negative	3	Yes	14	No	17	No	19		26	1
1718	Riruta	6	26	26-35	F	2	Negative	3	Yes	14	Yes	16	No	19	Unavailable	37	1
1719	Riruta	6	46	46-55	F	2	Negative	3	Yes	14	No	17	No	19	Unavailable	37	1
1720	Riruta	6	19	18-25	F	2	Negative	3	Yes	14	No	17	No	19	Unavailable	37	1
1721	Riruta	6	26	26-35	F	2	Negative	3	Yes	14	No	17	No	19	Unavailable	37	1
1722	Riruta	6	36	36-45	F	2	Negative	3	Yes	14	Yes	16	No	19	Unavailable	37	1
1723	Riruta	6	19	18-25	F	2	Negative	3	Yes	14	No	17	No	19	Unavailable	37	1
1724	Riruta	6	36	36-45	F	2	Negative	3	Yes	14	No	17	No	19	Unavailable	37	1
1725	Riruta	6	36	36-45	F	2	Negative	3	Yes	14	Yes	16	No	19	Unavailable	37	1
1726	Riruta	6	36	36-45	F	2	Negative	3	Yes	14	No	17	No	19	Unavailable	37	1
1727	Riruta	6	36	36-45	F	2	Negative	3	Yes	14	Yes	16	No	19	Unavailable	37	1
1728	Riruta	6	36	36-45	F	2	Negative	3	Yes	14	Yes	16	No	19	Unavailable	37	1
1729	Riruta	6	36	36-45	F	2	Negative	3	Yes	14	Yes	16	Yes	18			1
1730	Riruta	6	36	36-45	F	2	Negative	3	Yes	14	Yes	16	Yes	18			1
1731	Riruta	6	36	36-45	F	2	Negative	3	Yes	14	Yes	16	Yes	18			1
1732	Riruta	6	26	26-35	F	2	Negative	3	Yes	14	Yes	16	No	19	Unavailable	37	1
1733	Riruta	6	56	56-65	F	2	Negative	3	Yes	14	No	17	No	19	Unavailable	37	1
1734	Riruta	6	36	36-45	F	2	Negative	3	Yes	14	Yes	16	Yes	18			1
1735	Riruta	6	36	36-45	F	2	Negative	3	Yes	14	No	17	No	19	Unavailable	37	1
1736	Riruta	6	36	36-45	F	2	Negative	3	Yes	14	No	17	No	19	Unavailable	37	1
1737	Riruta	6	36	36-45	F	2	Negative	3	Yes	14	No	17	No	19	Unavailable	37	1
1738	Riruta	6	36	36-45	F	2	Negative	3	Yes	14	No	17	No	19	Unavailable	37	1
1739	Riruta	6	18	18-25	F	2	Negative	3	Yes	14	No	17	No	19	Unavailable	37	1
1740	Riruta	6	46	46-55	F	2	Negative	3	Yes	14	No	17	No	19	Unavailable	37	1
1741	Riruta	6	46	46-55	F	2	Negative	3	Yes	14	No	17	No	19	Unavailable	37	1
1742	Riruta	6	36	36-45	F	2	Negative	3	Yes	14	Yes	16	Yes	18			1
1743	Riruta	6	26	26-35	F	2	Negative	3	Yes	14	No	17	No	19	Unavailable	37	1
1744	Riruta	6	66	66-90	F	2	Negative	3	Yes	14	No	17	No	19	Unavailable	37	1
1745	Riruta	6	26	26-35	F	2	Negative	3	Yes	14	No	17	No	19	Unavailable	37	1
1746	Riruta	6	56	56-65	F	2	Negative	3	Yes	14	No	17	No	19	Unavailable	37	1
1747	Riruta	6	56	56-65	F	2	Negative	3	Yes	14	No	17	No	19	Unavailable	37	1
1748	Riruta	6	56	56-65	F	2	Negative	3	Yes	14	No	17	No	19	Unavailable	37	1
1749	Riruta	6	56	56-65	F	2	Negative	3	Yes	14	No	17	No	19	Unavailable	37	1
1750	Riruta	6	56	56-65	F	2	Negative	3	Yes	14	No	17	No	19	Unavailable	37	1
1751	Riruta	6	18	18-25	F	2	Negative	3	Yes	14	No	17	No	19	Unavailable	37	1
1752	Riruta	6	18	18-25	F	2	Negative	3	Yes	14	Yes	16	No	19	Unavailable	37	1
1753	Riruta	6	56	56-65	F	2	Negative	3	Yes	14	Yes	16	No	19	Unavailable	37	1
1754	Riruta	6	36	36-45	F	2	Negative	3	Yes	14	Yes	16	Yes	18			1
1755	Riruta	6	26	26-35	M	1	Negative	3	Yes	14	Yes	16	No	19	Unavailable	37	1
1756	Riruta	6	18	18-25	M	1	Negative	3	Yes	14	Yes	16	No	19	Unavailable	37	1
1757	Riruta	6	26	26-35	F	2	Negative	3	Yes	14	No	17	No	19		26	1
1758	Riruta	6	36	36-45	F	2	Negative	3	Yes	14	Yes	16	No	19		26	1
1759	Riruta	6	26	26-35	F	2	Negative	3	Yes	14	No	17	No	19	Unavailable	37	1
1760	Riruta	6	26	26-35	F	2	Negative	3	Yes	14	No	17	No	19	Forgot, despite being sent message	24	1
1761	Riruta	6	36	36-45	F	2	Negative	3	Yes	14	No	17	No	19	Client not picking calls	30	1
1762	Riruta	6	46	46-55	F	2	Negative	3	Yes	14	Yes	16	No	19	Client not picking calls	30	1
1763	Riruta	6	19	18-25	M	1	Negative	3	Yes	14	No	17	No	19	Client not contacted	31	1
1764	Riruta	6	26	26-35	F	2	Negative	3	Yes	14	Yes	16	No	19	Unavailable	37	1
1765	Riruta	6	26	26-35	F	2	Negative	3	Yes	14	Yes	16	No	19	Unavailable	37	1
1766	Riruta	6	26	26-35	F	2	Negative	3	Yes	14	No	17	No	19	Unavailable	37	1
1767	Riruta	6	36	36-45	F	2	Negative	3	Yes	14	Yes	16	Yes	18			1
1768	Riruta	6	26	26-35	F	2	Negative	3	Yes	14	No	17	No	19			1
1769	Riruta	6	18	18-25	F	2	Negative	3	Yes	14	Yes	16	Yes	18			1
1770	Riruta	6	18	18-25	F	2	Negative	3	Yes	14	Yes	16	Yes	18			1
1771	Riruta	6	26	26-35	F	2	Negative	3	Yes	14	Yes	16	Yes	18			1
1772	Riruta	6	26	26-35	F	2	Negative	3	Yes	14	Yes	16	Yes	18			1
1773	Riruta	6	46	46-55	F	2	Negative	3	Yes	14	Yes	16	Yes	18			1
1774	Riruta	6	36	36-45	F	2	Negative	3	Yes	14	Yes	16	Yes	18			1
1775	Riruta	6	18	18-25	F	2	Negative	3	Yes	14	Yes	16	Yes	18			1
1776	Riruta	6	36	36-45	F	2	Negative	3	Yes	14	Yes	16	Yes	18			1
1777	Riruta	6	26	26-35	F	2	Negative	3	Yes	14	Yes	16	Yes	18			1
1778	Riruta	6	26	26-35	F	2	Negative	3	Yes	14	Yes	16	Yes	18			1
1779	Riruta	6	26	26-35	F	2	Negative	3	Yes	14	Yes	16	Yes	18			1
1780	Riruta	6	26	26-35	F	2	Negative	3	Yes	14	Yes	16	Yes	18			1
1781	Riruta	6	26	26-35	F	2	Negative	3	Yes	14	Yes	16	Yes	18			1
1782	Riruta	6	46	46-55	F	2	Negative	3	Yes	14	Yes	16	Yes	18			1
1783	Riruta	6	26	26-35	F	2	Negative	3	Yes	14	Yes	16	Yes	18			1
1784	Riruta	6	19	18-25	F	2	Negative	3	Yes	14	Yes	16	Yes	18			1
1785	Riruta	6	18	18-25	F	2	Negative	3	Yes	14	Yes	16	Yes	18			1
1786	Riruta	6	46	46-55	F	2	Negative	3	Yes	14	Yes	16	Yes	18			1
1787	Riruta	6	26	26-35	F	2	Negative	3	Yes	14	Yes	16	Yes	18			1
1788	Riruta	6	18	18-25	F	2	Negative	3	Yes	14	Yes	16	Yes	18			1
1789	Riruta	6	26	26-35	F	2	Negative	3	Yes	14	Yes	16	Yes	18			1
1790	Riruta	6	47	46-55	F	2	Negative	3	Yes	14	Yes	16	Yes	18			1
1791	Riruta	6	36	36-45	F	2	Negative	3	Yes	14	Yes	16	Yes	18			1
1792	Riruta	6	26	26-35	F	2	Negative	3	Yes	14	Yes	16	Yes	18			1
1793	Riruta	6	26	26-35	F	2	Negative	3	Yes	14	Yes	16	Yes	18			1
1794	Riruta	6	19	18-25	F	2	Negative	3	Yes	14	Yes	16	Yes	18			1
1795	Riruta	6	46	46-55	F	2	Negative	3	Yes	14	Yes	16	Yes	18			1
1796	Riruta	6	26	26-35	F	2	Negative	3	Yes	14	Yes	16	Yes	18			1
1797	Riruta	6	19	18-25	F	2	Negative	3	Yes	14	Yes	16	Yes	18			1
1798	Riruta	6	26	26-35	F	2	Negative	3	Yes	14	Yes	16	Yes	18			1
1799	Riruta	6	26	26-35	F	2	Negative	3	Yes	14	Yes	16	Yes	18			1
1800	Riruta	6	46	46-55	F	2	Negative	3	Yes	14	Yes	16	Yes	18			1
1801	Riruta	6	19	18-25	F	2	Negative	3	Yes	14	Yes	16	Yes	18			1
1802	Riruta	6	19	18-25	F	2	Negative	3	Yes	14	Yes	16	Yes	18			1
1803	Riruta	6	26	26-35	F	2	Negative	3	Yes	14	Yes	16	Yes	18			1
1804	Riruta	6	36	36-45	F	2	Negative	3	Yes	14	Yes	16	Yes	18			1
1805	Riruta	6	26	26-35	F	2	Negative	3	Yes	14	Yes	16	Yes	18			1
1806	Riruta	6	18	18-25	F	2	Negative	3	Yes	14	Yes	16	Yes	18			1
1807	Riruta	6	36	36-45	F	2	Negative	3	Yes	14	Yes	16	Yes	18			1
1808	Riruta	6	26	26-35	F	2	Negative	3	Yes	14	Yes	16	Yes	18			1
1809	Riruta	6	18	18-25	F	2	Negative	3	Yes	14	Yes	16	Yes	18			1
1810	Riruta	6	19	18-25	F	2	Negative	3	Yes	14	Yes	16	Yes	18			1
1811	Riruta	6	26	26-35	F	2	Negative	3	Yes	14	Yes	16	Yes	18			1
1812	Riruta	6	36	36-45	F	2	Negative	3	Yes	14	Yes	16	Yes	18			1
1813	Riruta	6	26	26-35	F	2	Negative	3	Yes	14	Yes	16	Yes	18			1
1814	Riruta	6	19	18-25	F	2	Negative	3	Yes	14	Yes	16	Yes	18			1
1815	Riruta	6	26	26-35	F	2	Negative	3	Yes	14	Yes	16	Yes	18			1
1816	Riruta	6	36	36-45	F	2	Negative	3	Yes	14	Yes	16	Yes	18			1
1817	Riruta	6	26	26-35	F	2	Negative	3	Yes	14	Yes	16	Yes	18			1
1818	Riruta	6	36	36-45	F	2	Negative	3	Yes	14	Yes	16	Yes	18			1
1819	Riruta	6	36	36-45	F	2	Negative	3	Yes	14	Yes	16	Yes	18			1
1820	Riruta	6	26	26-35	F	2	Negative	3	Yes	14	Yes	16	Yes	18			1
1821	Riruta	6	36	36-45	F	2	Negative	3	Yes	14	Yes	16	Yes	18			1
1822	Riruta	6	26	26-35	F	2	Negative	3	Yes	14	Yes	16	Yes	18			1
1823	Riruta	6	36	36-45	F	2	Negative	3	Yes	14	Yes	16	Yes	18			1
1824	Riruta	6	56	56-65	F	2	Negative	3	Yes	14	Yes	16	Yes	18			1
1825	Riruta	6	26	26-35	F	2	Negative	3	Yes	14	Yes	16	Yes	18			1
1826	Riruta	6	36	36-45	F	2	Negative	3	Yes	14	Yes	16	Yes	18			1
1827	Riruta	6	36	36-45	F	2	Negative	3	Yes	14	Yes	16	Yes	18			1
1828	Riruta	6	36	36-45	F	2	Negative	3	Yes	14	Yes	16	Yes	18			1
1829	Riruta	6	36	36-45	F	2	Negative	3	Yes	14	Yes	16	Yes	18			1
1830	Riruta	6	26	26-35	F	2	Negative	3	Yes	14	Yes	16	Yes	18			1
1831	Riruta	6	26	26-35	F	2	Negative	3	Yes	14	Yes	16	Yes	18			1
1832	Riruta	6	26	26-35	F	2	Negative	3	Yes	14	Yes	16	Yes	18			1
1833	Riruta	6	26	26-35	F	2	Negative	3	Yes	14	Yes	16	Yes	18			1
1834	Riruta	6	36	36-45	F	2	Negative	3	Yes	14	Yes	16	Yes	18			1
1835	Riruta	6	46	46-55	F	2	Negative	3	Yes	14	Yes	16	Yes	18			1
1836	Riruta	6	18	18-25	F	2	Negative	3	Yes	14	Yes	16	Yes	18			1
1837	Riruta	6	18	18-25	F	2	Negative	3	Yes	14	Yes	16	Yes	18			1
1838	Riruta	6	19	18-25	F	2	Negative	3	Yes	14	Yes	16	Yes	18			1
1839	Riruta	6	26	26-35	F	2	Negative	3	Yes	14	Yes	16	Yes	18			1
1840	Riruta	6	19	18-25	F	2	Negative	3	Yes	14	Yes	16	Yes	18			1
1841	Riruta	6	18	18-25	F	2	Negative	3	Yes	14	Yes	16	Yes	18			1
1842	Riruta	6	36	36-45	F	2	Negative	3	Yes	14	Yes	16	Yes	18			1
1843	Riruta	6	36	36-45	F	2	Negative	3	Yes	14	Yes	16	Yes	18			1
1844	Riruta	6	36	36-45	F	2	Negative	3	Yes	14	Yes	16	Yes	18			1
1845	Riruta	6	36	36-45	F	2	Negative	3	Yes	14	Yes	16	Yes	18			1
1846	Riruta	6	46	46-55	F	2	Negative	3	Yes	14	Yes	16	Yes	18			1
1847	Riruta	6	46	46-55	F	2	Negative	3	Yes	14	Yes	16	Yes	18			1
1848	Riruta	6	27	26-35	F	2	Negative	3	Yes	14	Yes	16	Yes	18			1
1849	Riruta	6	44	36-45	M	1	Negative	3	Yes	14	Yes	16	Yes	18			1
1850	Riruta	6	46	46-55	M	1	Negative	3	Yes	14	Yes	16	Yes	18			1
1851	Riruta	6	46	46-55	M	1	Negative	3	Yes	14	Yes	16	Yes	18			1
1852	Riruta	6	26	26-35	M	1	Negative	3	Yes	14	Yes	16	Yes	18			1
1853	Riruta	6	26	26-35	M	1	Negative	3	Yes	14	Yes	16	Yes	18			1
1854	Riruta	6	26	26-35	M	1	Negative	3	Yes	14	Yes	16	Yes	18			1
1855	Loco	7	26	26-35	F	2	Positive	4	No	15	No	17	No	19	Unavailable	37	1
1856	Loco	7	18	18-25	M	1	Positive	4	No	15	No	17	No	19	Unavailable	37	1
1857	Loco	7	26	26-35	M	1	Positive	4	No	15	No	17	No	19	Unavailable	37	1
1858	Loco	7	46	46-55	M	1	Negative	4	Yes	14	No	17	No	19	Unavailable	37	1
1859	Loco	7	46	46-55	M	1	Positive	4	No	15	No	17	No	19	Unavailable	37	1
1860	Loco	7	26	26-35	M	1	Positive	4	No	15	No	17	No	19	Unavailable	37	1
1861	Loco	7	19	18-25	F	2	Positive	4	No	15	No	17	No	19	Unavailable	37	1
1862	Loco	7	26	26-35	F	2	Positive	4	No	15	No	17	No	19	Unavailable	37	1
1863	Loco	7	26	26-35	F	2	Positive	4	No	15	No	17	No	19	Unavailable	37	1
1864	Loco	7	36	36-45	F	2	Positive	4	No	15	No	17	No	19	Unavailable	37	1
1865	Loco	7	56	56-65	F	2	Positive	4	No	15	No	17	No	19	Unavailable	37	1
1866	Loco	7	19	18-25	M	1	Positive	4	No	15	No	17	No	19	Unavailable	37	1
1867	Loco	7	19	18-25	M	1	Negative	4	Yes	14	No	17	No	19	Unavailable	37	1
1868	Loco	7	18	18-25	M	1	Positive	4	No	15	No	17	No	19	Unavailable	37	1
1869	Loco	7	26	26-35	M	1	Positive	4	No	15	No	17	No	19	Unavailable	37	1
1870	Loco	7	26	26-35	M	1	Positive	4	No	15	No	17	No	19			1
1871	Loco	7	26	26-35	M	1	Positive	4	No	15	No	17	No	19			1
1872	Loco	7	26	26-35	M	1	Positive	4	No	15	No	17	No	19	Unavailable	37	1
1873	Loco	7	26	26-35	M	1	Negative	3	Yes	14	No	17	No	19	Unavailable	37	1
1874	Loco	7	26	26-35	M	1	Positive	4	No	15	No	17	No	19	Unavailable	37	1
1875	Loco	7	46	46-55	M	1	Negative	3	Yes	14	No	17	No	19	Unavailable	37	1
1876	Loco	7	19	18-25	M	1	Negative	4	Yes	14	No	17	No	19	Unavailable	37	1
1877	Loco	7	18	18-25	M	1	Positive	4	No	15	No	17	No	19	Unavailable	37	1
1878	Loco	7	46	46-55	M	1	Negative	3	Yes	14	No	17	No	19			1
1879	Loco	7	36	36-45	M	1	Positive	4	No	15	No	17	No	19			1
1880	Loco	7	36	36-45	M	1	Positive	4	No	15	No	17	No	19	Unavailable	37	1
1881	Loco	7	44	36-45	M	1	Positive	4	No	15	No	17	No	19	Unavailable	37	1
1882	Loco	7	18	18-25	F	2	Negative	3	Yes	14	Yes	16	No	19	Late for previous dose, thus affecting subsequent vaccinations	27	1
1883	Loco	7	46	46-55	F	2	Negative	3	Yes	14	Yes	16	No	19	Late for previous dose, thus affecting subsequent vaccinations	27	1
1884	Loco	7	46	46-55	F	2	Negative	3	Yes	14	Yes	16	No	19	Late for previous dose, thus affecting subsequent vaccinations	27	1
1885	Loco	7	27	26-35	M	1	Negative	3	Yes	14	Yes	16	No	19	Late for previous dose, thus affecting subsequent vaccinations	27	1
1886	Loco	7	30	26-35	M	1	Negative	3	Yes	14	Yes	16	No	19	Late for previous dose, thus affecting subsequent vaccinations	27	1
1887	Loco	7	31	26-35	M	1	Negative	3	Yes	14	Yes	16	No	19	Late for previous dose, thus affecting subsequent vaccinations	27	1
1888	Loco	7	31	36-45	M	1	Negative	3	Yes	14	Yes	16	No	19	Late for previous dose, thus affecting subsequent vaccinations	27	1
1889	Loco	7	31	36-45	M	1	Negative	3	Yes	14	Yes	16	No	19	Late for previous dose, thus affecting subsequent vaccinations	27	1
1890	Loco	7	58	56-65	M	1	Negative	3	Yes	14	Yes	16	No	19	Late for previous dose, thus affecting subsequent vaccinations	27	1
1891	Loco	7	56	56-65	M	1	Negative	3	Yes	14	Yes	16	No	19	Late for previous dose, thus affecting subsequent vaccinations	27	1
1892	Loco	7	56	56-65	M	1	Negative	3	Yes	14	Yes	16	No	19	Late for previous dose, thus affecting subsequent vaccinations	27	1
1893	Loco	7	66	66-90	M	1	Negative	3	Yes	14	Yes	16	No	19	Client not contacted	31	1
1894	Loco	7	56	56-65	M	1	Negative	3	Yes	14	Yes	16	Yes	18			1
1895	Loco	7	36	36-45	M	1	Negative	3	Yes	14	Yes	16	Yes	18			1
1896	Loco	7	18	18-25	F	2	Negative	3	Yes	14	No	17	No	19	Client not contacted	31	1
1897	Loco	7	19	18-25	F	2	Negative	3	Yes	14	No	17	No	19	Client not contacted	31	1
1898	Loco	7	18	18-25	F	2	Negative	3	Yes	14	No	17	No	19	Client not contacted	31	1
1899	Loco	7	18	18-25	F	2	Negative	3	Yes	14	No	17	No	19	Client not contacted	31	1
1900	Loco	7	19	18-25	F	2	Negative	3	Yes	14	No	17	No	19	Client not contacted	31	1
1901	Loco	7	19	18-25	F	2	Negative	3	Yes	14	No	17	No	19	Client not contacted	31	1
1902	Loco	7	18	18-25	F	2	Negative	3	Yes	14	No	17	No	19	Client not contacted	31	1
1903	Loco	7	19	18-25	F	2	Negative	3	Yes	14	No	17	No	19	Client not contacted	31	1
1904	Loco	7	18	18-25	M	1	Negative	3	Yes	14	No	17	No	19	Client not contacted	31	1
1905	Loco	7	19	18-25	M	1	Negative	3	Yes	14	No	17	No	19	Client not contacted	31	1
1906	Loco	7	18	18-25	M	1	Negative	3	Yes	14	No	17	No	19	Client not contacted	31	1
1907	Loco	7	19	18-25	M	1	Negative	3	Yes	14	No	17	No	19	Client not contacted	31	1
1908	Loco	7	18	18-25	M	1	Negative	3	Yes	14	No	17	No	19	Client not contacted	31	1
1909	Loco	7	18	18-25	M	1	Negative	3	Yes	14	No	17	No	19	Client not contacted	31	1
1910	Loco	7	19	18-25	M	1	Negative	3	Yes	14	No	17	No	19	Client not contacted	31	1
1911	Loco	7	18	18-25	M	1	Negative	3	Yes	14	No	17	No	19	Client not contacted	31	1
1912	Loco	7	19	18-25	M	1	Negative	3	Yes	14	No	17	No	19	Client not contacted	31	1
1913	Loco	7	19	18-25	M	1	Negative	3	Yes	14	No	17	No	19	Client not contacted	31	1
1914	Loco	7	18	18-25	M	1	Negative	3	Yes	14	No	17	No	19	Client not contacted	31	1
1915	Loco	7	18	18-25	M	1	Negative	3	Yes	14	No	17	No	19	Client not contacted	31	1
1916	Loco	7	19	18-25	M	1	Negative	3	Yes	14	No	17	No	19	Client not contacted	31	1
1917	Loco	7	19	18-25	M	1	Negative	3	Yes	14	No	17	No	19	Client not contacted	31	1
1918	Loco	7	18	18-25	M	1	Negative	3	Yes	14	No	17	No	19	Client not contacted	31	1
1919	Loco	7	19	18-25	M	1	Negative	3	Yes	14	No	17	No	19	Client not contacted	31	1
1920	Loco	7	18	18-25	M	1	Negative	3	Yes	14	No	17	No	19	Client not contacted	31	1
1921	Loco	7	19	18-25	M	1	Negative	3	Yes	14	No	17	No	19	Client not contacted	31	1
1922	Loco	7	18	18-25	F	2	Negative	3	Yes	14	No	17	No	19	Client not contacted	31	1
1923	Loco	7	19	18-25	F	2	Negative	3	Yes	14	No	17	No	19	Client not contacted	31	1
1924	Loco	7	18	18-25	F	2	Negative	3	Yes	14	No	17	No	19	Client not contacted	31	1
1925	Loco	7	18	18-25	F	2	Negative	3	Yes	14	No	17	No	19	Client not contacted	31	1
1926	Loco	7	19	18-25	F	2	Negative	3	Yes	14	No	17	No	19	Client not contacted	31	1
1927	Loco	7	18	18-25	F	2	Negative	3	Yes	14	No	17	No	19	Client not contacted	31	1
1928	Loco	7	18	18-25	F	2	Negative	3	Yes	14	No	17	No	19	Client not contacted	31	1
1929	Loco	7	19	18-25	F	2	Negative	3	Yes	14	No	17	No	19	Client not contacted	31	1
1930	Loco	7	19	18-25	F	2	Negative	3	Yes	14	No	17	No	19	Client not contacted	31	1
1931	Loco	7	18	18-25	F	2	Negative	3	Yes	14	No	17	No	19	Client not contacted	31	1
1932	Loco	7	19	18-25	F	2	Negative	3	Yes	14	No	17	No	19	Client not contacted	31	1
1933	Loco	7	18	18-25	F	2	Negative	3	Yes	14	No	17	No	19	Client not contacted	31	1
1934	Loco	7	19	18-25	F	2	Negative	3	Yes	14	No	17	No	19	Client not contacted	31	1
1935	Loco	7	18	18-25	F	2	Negative	3	Yes	14	No	17	No	19	Client not contacted	31	1
1936	Loco	7	19	18-25	F	2	Negative	3	Yes	14	No	17	No	19	Client not contacted	31	1
1937	Loco	7	18	18-25	F	2	Negative	3	Yes	14	No	17	No	19	Client not contacted	31	1
1938	Loco	7	18	18-25	F	2	Negative	3	Yes	14	No	17	No	19	Client not contacted	31	1
1939	Loco	7	26	26-35	F	2	Negative	3	Yes	14	No	17	No	19	Client not contacted	31	1
1940	Loco	7	26	26-35	F	2	Negative	3	Yes	14	No	17	No	19	Client not contacted	31	1
1941	Loco	7	26	26-35	F	2	Negative	3	Yes	14	No	17	No	19	Client not contacted	31	1
1942	Loco	7	26	26-35	F	2	Negative	3	Yes	14	No	17	No	19	Client not contacted	31	1
1943	Loco	7	26	26-35	F	2	Negative	3	Yes	14	No	17	No	19	Client not contacted	31	1
1944	Loco	7	26	26-35	F	2	Negative	3	Yes	14	No	17	No	19	Client not contacted	31	1
1945	Loco	7	26	26-35	F	2	Negative	3	Yes	14	No	17	No	19	Client not contacted	31	1
1946	Loco	7	26	26-35	F	2	Negative	3	Yes	14	No	17	No	19	Client not contacted	31	1
1947	Loco	7	26	26-35	F	2	Negative	3	Yes	14	No	17	No	19	Client not contacted	31	1
1948	Loco	7	26	26-35	F	2	Negative	3	Yes	14	No	17	No	19	Client not contacted	31	1
1949	Loco	7	26	26-35	F	2	Negative	3	Yes	14	No	17	No	19	Client not contacted	31	1
1950	Loco	7	26	26-35	F	2	Negative	3	Yes	14	No	17	No	19	Client not contacted	31	1
1951	Loco	7	26	26-35	F	2	Negative	3	Yes	14	No	17	No	19	Client not contacted	31	1
1952	Loco	7	26	26-35	F	2	Negative	3	Yes	14	No	17	No	19	Client not contacted	31	1
1953	Loco	7	26	26-35	F	2	Negative	3	Yes	14	No	17	No	19	Client not contacted	31	1
1954	Loco	7	26	26-35	F	2	Negative	3	Yes	14	No	17	No	19	Client not contacted	31	1
1955	Loco	7	26	26-35	F	2	Negative	3	Yes	14	No	17	No	19	Client not contacted	31	1
1956	Loco	7	26	26-35	F	2	Negative	3	Yes	14	No	17	No	19	Client not contacted	31	1
1957	Loco	7	26	26-35	F	2	Negative	3	Yes	14	No	17	No	19	Client not contacted	31	1
1958	Loco	7	26	26-35	F	2	Negative	3	Yes	14	No	17	No	19	Client not contacted	31	1
1959	Loco	7	26	26-35	F	2	Negative	3	Yes	14	No	17	No	19	Client not contacted	31	1
1960	Loco	7	26	26-35	F	2	Negative	3	Yes	14	No	17	No	19	Client not contacted	31	1
1961	Loco	7	26	26-35	F	2	Negative	3	Yes	14	No	17	No	19	Client not contacted	31	1
1962	Loco	7	26	26-35	F	2	Negative	3	Yes	14	No	17	No	19	Client not contacted	31	1
1963	Loco	7	26	26-35	F	2	Negative	3	Yes	14	No	17	No	19	Client not contacted	31	1
1964	Loco	7	26	26-35	F	2	Negative	3	Yes	14	No	17	No	19	Client not contacted	31	1
1965	Loco	7	26	26-35	F	2	Negative	3	Yes	14	No	17	No	19	Client not contacted	31	1
1966	Loco	7	26	26-35	F	2	Negative	3	Yes	14	No	17	No	19	Client not contacted	31	1
1967	Loco	7	26	26-35	F	2	Negative	3	Yes	14	No	17	No	19	Client not contacted	31	1
1968	Loco	7	26	26-35	F	2	Negative	3	Yes	14	No	17	No	19	Client not contacted	31	1
1969	Loco	7	26	26-35	F	2	Negative	3	Yes	14	No	17	No	19	Client not contacted	31	1
1970	Loco	7	26	26-35	F	2	Negative	3	Yes	14	No	17	No	19	Client not contacted	31	1
1971	Loco	7	26	26-35	F	2	Negative	3	Yes	14	No	17	No	19	Client not contacted	31	1
1972	Loco	7	46	46-55	F	2	Negative	3	Yes	14	Yes	16	No	19	Client not contacted	31	1
1973	Loco	7	36	36-45	F	2	Negative	3	Yes	14	No	17	No	19	Client not contacted	31	1
1974	Loco	7	36	36-45	F	2	Negative	3	Yes	14	No	17	No	19	Client not contacted	31	1
1975	Loco	7	18	18-25	F	2	Negative	3	Yes	14	No	17	No	19	Client not contacted	31	1
1976	Loco	7	19	18-25	F	2	Negative	3	Yes	14	No	17	No	19	Client not contacted	31	1
1977	Loco	7	36	36-45	F	2	Negative	3	Yes	14	No	17	No	19	Client not contacted	31	1
1978	Loco	7	18	18-25	F	2	Negative	3	Yes	14	No	17	No	19	Client not contacted	31	1
1979	Loco	7	19	18-25	F	2	Negative	3	Yes	14	No	17	No	19	Client not contacted	31	1
1980	Loco	7	36	36-45	F	2	Negative	3	Yes	14	Yes	16	No	19	Client not contacted	31	1
1981	Loco	7	18	18-25	F	2	Negative	3	Yes	14	No	17	No	19	Client not contacted	31	1
1982	Loco	7	19	18-25	F	2	Negative	3	Yes	14	No	17	No	19	Client not contacted	31	1
1983	Loco	7	18	18-25	F	2	Negative	3	Yes	14	No	17	No	19	Client not contacted	31	1
1984	Loco	7	36	36-45	F	2	Negative	3	Yes	14	No	17	No	19	Client not contacted	31	1
1985	Loco	7	46	46-55	F	2	Negative	3	Yes	14	Yes	16	Yes	18			1
1986	Loco	7	36	36-45	F	2	Negative	3	Yes	14	Yes	16	No	19	Client not contacted	31	1
1987	Loco	7	36	36-45	M	1	Negative	3	Yes	14	No	17	No	19	Client not contacted	31	1
1988	Loco	7	36	36-45	M	1	Negative	3	Yes	14	No	17	No	19	Client not contacted	31	1
1989	Loco	7	36	36-45	M	1	Negative	3	Yes	14	No	17	No	19	Client not contacted	31	1
1990	Loco	7	36	36-45	M	1	Negative	3	Yes	14	No	17	No	19	Client not contacted	31	1
1991	Loco	7	36	36-45	M	1	Negative	3	Yes	14	No	17	No	19	Client not contacted	31	1
1992	Loco	7	36	36-45	M	1	Negative	3	Yes	14	No	17	No	19	Client not contacted	31	1
1993	Loco	7	36	36-45	M	1	Negative	3	Yes	14	No	17	No	19	Client not contacted	31	1
1994	Loco	7	36	36-45	M	1	Negative	3	Yes	14	No	17	No	19	Client not contacted	31	1
1995	Loco	7	36	36-45	M	1	Negative	3	Yes	14	No	17	No	19	Client not contacted	31	1
1996	Loco	7	46	46-55	M	1	Negative	3	Yes	14	Yes	16	Yes	18			1
1997	Loco	7	46	46-55	M	1	Negative	3	Yes	14	Yes	16	Yes	18			1
1998	Loco	7	46	46-55	M	1	Negative	3	Yes	14	Yes	16	Yes	18			1
1999	Loco	7	46	46-55	M	1	Negative	3	Yes	14	Yes	16	Yes	18			1
[truncated: 645 more rows]
